# Supplementary material for: Design and control of a novel pneumatic soft robot based on the improved particle swarm optimization algorithm
Source: PLoS One. 2025 Sep 25;20(9):e0333187. doi: 10.1371/journal.pone.0333187 (PMC12463288; doi:10.1371/journal.pone.0333187)
Supplement: S1 Table — (XLSX) [file pone.0333187.s001.xlsx]

## Sheet: Sheet1
i	input_a	input_b	feedback1	o	Unnamed: 5	Unnamed: 6	Unnamed: 7	Unnamed: 8	Unnamed: 9	Unnamed: 10	SmoothedData
1.5	1.5	0	-0.25795	-72.2204							-72.2204
1.5	1.5	0	-0.235566	-66.2685							-66.2685
1.5	1.5	0	-0.200999	-57.3797							-57.3797
1.5	1.5	0	-0.137248	-41.9214							-41.9214
1.5	1.5	0	-0.0853978	-30.2077							-30.2077
1.5	1.5	0	0.145239	13.4326							13.4326
1.5	1.5	0	0.308157	37.0396						38.814	37.0396
1.5	1.5	0	0.454359	54.082						-126.89	60.2733
1.5	1.5	0	0.538794	62.4369						196.19	64.6542
1.5	1.5	0	0.583561	66.4867						-12.504	67.4658
1.5	1.5	0	0.619828	69.5934							69.5134
1.5	1.5	0	0.645045	71.668							71.5348
1.5	1.5	0	0.664879	73.2532							73.3425
1.5	1.5	0	0.700862	76.0313							74.9481
1.5	1.5	0	0.705962	76.4153							76.4814
1.5	1.5	0	0.719563	77.428							77.774
1.5	1.5	0	0.752713	79.8308							78.7503
1.5	1.5	0	0.757813	80.1926							79.6527
1.5	1.5	0	0.74733	79.4467							80.3712
1.5	1.5	0	0.779347	81.6984							80.7021
1.5	1.5	0	0.776513	81.5023							80.8362
1.5	1.5	0	0.767163	80.8507							80.9643
1.5	1.5	0	0.756113	80.0723							81.0191
1.5	1.5	0	0.769997	81.0489							81.1338
1.5	1.5	0	0.777363	81.5612							81.4619
1.5	1.5	0	0.78133	81.8354							81.9402
1.5	1.5	0	0.788413	82.3223							82.3447
1.5	1.5	0	0.803714	83.3621							82.7029
1.5	1.5	0	0.791247	82.5161							83.0236
1.5	1.5	0	0.806264	83.5338							83.2169
1.5	1.5	0	0.806264	83.5338							83.281
1.5	1.5	0	0.80513	83.4576							83.3578
1.5	1.5	0	0.798897	83.0365							83.4982
1.5	1.5	0	0.800597	83.1516							83.6795
1.5	1.5	0	0.819581	84.4239							83.9353
1.5	1.5	0	0.818164	84.3298							84.2769
1.5	1.5	0	0.820147	84.4615							84.5662
1.5	1.5	0	0.829497	85.0795							84.7556
1.5	1.5	0	0.824397	84.7431							84.9532
1.5	1.5	0	0.829214	85.0608							85.1743
1.5	1.5	0	0.834031	85.3771							85.3874
1.5	1.5	0	0.839981	85.766							85.6437
1.5	1.5	0	0.841964	85.8951							85.9635
1.5	1.5	0	0.843098	85.9688							86.2595
1.5	1.5	0	0.857264	86.884							86.4532
1.5	1.5	0	0.859531	87.0294							86.6448
1.5	1.5	0	0.849898	86.4095							86.9544
1.5	1.5	0	0.851314	86.501							87.2525
1.5	1.5	0	0.877665	88.1829							87.4102
1.5	1.5	0	0.886165	88.7179							87.5843
1.5	1.5	0	0.861798	87.1745							87.7893
1.5	1.5	0	0.860664	87.102							87.8752
1.5	1.5	0	0.881631	88.433							88.0257
1.5	1.5	0	0.875965	88.0755							88.3557
1.5	1.5	0	0.891831	89.0727							88.6519
1.5	1.5	0	0.890981	89.0196							88.7938
1.5	1.5	0	0.890981	89.0196							88.8579
1.5	1.5	0	0.882765	88.5043							88.812
1.5	1.5	0	0.890698	89.0019							88.7053
1.5	1.5	0	0.882765	88.5043							88.6281
-1.5	0	1.5	0.881915	88.4508							75.6905
-1.5	0	1.5	0.826381	84.8741							64.6132
-1.5	0	1.5	0.596311	67.596							54.134
-1.5	0	1.5	0.375875	45.3728							45.3728
-1.5	0	1.5	0.213523	23.9797							23.9797
-1.5	0	1.5	0.0443706	-4.04536							13.3851
-1.5	0	1.5	-0.0103135	-14.5409							0.220068
-1.5	0	1.5	-0.0573474	-24.1796							-12.9658
-1.5	0	1.5	-0.0627308	-25.3201							-25.3308
-1.5	0	1.5	-0.100415	-33.5231							-29.6806
-1.5	0	1.5	-0.113731	-36.5154							-33.2221
-1.5	0	1.5	-0.122798	-38.5811							-36.646
-1.5	0	1.5	-0.119398	-37.8037							-40.1578
-1.5	0	1.5	-0.136682	-41.7893							-42.3825
-1.5	0	1.5	-0.151415	-45.2541							-44.4535
-1.5	0	1.5	-0.163599	-48.1666							-45.9703
-1.5	0	1.5	-0.161899	-47.7576							-46.6821
-1.5	0	1.5	-0.178899	-51.8855							-47.3669
-1.5	0	1.5	-0.158215	-46.8743							-47.6774
-1.5	0	1.5	-0.161615	-47.6895							-47.9639
-1.5	0	1.5	-0.166149	-48.7816							-48.4226
-1.5	0	1.5	-0.173516	-50.5691							-48.9118
-1.5	0	1.5	-0.162749	-47.962							-49.308
-1.5	0	1.5	-0.172099	-50.2242							-49.624
-1.5	0	1.5	-0.161615	-47.6895							-49.8929
-1.5	0	1.5	-0.174366	-50.7764							-50.3022
-1.5	0	1.5	-0.172666	-50.3621							-50.7763
-1.5	0	1.5	-0.175499	-51.0531							-51.3835
-1.5	0	1.5	-0.180032	-52.1637							-51.8351
-1.5	0	1.5	-0.183999	-53.1405							-51.905
-1.5	0	1.5	-0.183716	-53.0706							-51.7497
-1.5	0	1.5	-0.172949	-50.4311							-51.3095
-1.5	0	1.5	-0.174932	-50.9147							-50.6392
-1.5	0	1.5	-0.168416	-49.3299							-50.7358
-1.5	0	1.5	-0.187966	-54.1219							-51.6393
-1.5	0	1.5	-0.158499	-46.9421							-52.0641
-1.5	0	1.5	-0.190799	-54.8258							-52.8562
-1.5	0	1.5	-0.183999	-53.1405							-53.5769
-1.5	0	1.5	-0.182866	-52.861							-54.2556
-1.5	0	1.5	-0.197316	-56.4539							-54.9381
-1.5	0	1.5	-0.196183	-56.1698							-55.6392
-1.5	0	1.5	-0.195049	-55.8861							-56.1779
-1.5	0	1.5	-0.199866	-57.0944							-56.1281
-1.5	0	1.5	-0.195616	-56.0279							-55.6757
-1.5	0	1.5	-0.175782	-51.1224							-55.3212
-1.5	0	1.5	-0.187116	-53.9112							-54.9575
-1.5	0	1.5	-0.189099	-54.4032							-54.7039
-1.5	0	1.5	-0.191082	-54.8963							-55.2025
-1.5	0	1.5	-0.192782	-55.32							-56.158
-1.5	0	1.5	-0.202416	-57.7368							-57.0451
-1.5	0	1.5	-0.206099	-58.6683							-57.9272
-1.5	0	1.5	-0.205533	-58.5247							-58.8879
-1.5	0	1.5	-0.206383	-58.7401							-59.8653
-1.5	0	1.5	-0.214599	-60.8335							-60.85
-1.5	0	1.5	-0.2214	-62.5815							-61.8228
-1.5	0	1.5	-0.225366	-63.6076							-62.4466
-1.5	0	1.5	-0.215733	-61.1239							-62.8343
-1.5	0	1.5	-0.23415	-65.897							-63.1835
-1.5	0	1.5	-0.221683	-62.6546							-63.4853
-1.5	0	1.5	-0.22905	-64.5648							-64.3184
2.5	2.5	0	-0.2401	-67.4613							-48.8677
2.5	2.5	0	-0.206949	-58.8839							-37.2074
2.5	2.5	0	-0.176349	-51.2609							-25.4942
2.5	2.5	0	0.000170002	-12.4707							-12.4707
2.5	2.5	0	0.220606	25.0181							6.24962
2.5	2.5	0	0.395425	47.6336							23.8215
2.5	2.5	0	0.481276	56.8533							40.9275
2.5	2.5	0	0.53851	62.4104							63.0694
2.5	2.5	0	0.598578	67.7912							66.4997
2.5	2.5	0	0.632578	70.6508							69.3168
2.5	2.5	0	0.645612	71.7138							71.9509
2.5	2.5	0	0.674229	73.987							74.2092
2.5	2.5	0	0.711629	76.8392							76.1239
2.5	2.5	0	0.732313	78.3629							77.8141
2.5	2.5	0	0.75328	79.8711							79.2581
2.5	2.5	0	0.75753	80.1726							80.4733
2.5	2.5	0	0.774813	81.3843							81.6457
2.5	2.5	0	0.79153	82.5354							82.8778
2.5	2.5	0	0.819297	84.4051							84.1485
2.5	2.5	0	0.841964	85.8951							85.4018
2.5	2.5	0	0.851314	86.501							86.5491
2.5	2.5	0	0.869165	87.6443							87.4923
2.5	2.5	0	0.884465	88.6112							88.2824
2.5	2.5	0	0.890415	88.9841							88.941
2.5	2.5	0	0.899765	89.5669							89.3685
2.5	2.5	0	0.913082	90.3903							89.6764
2.5	2.5	0	0.891831	89.0727							89.9177
2.5	2.5	0	0.913648	90.4251							90.0803
2.5	2.5	0	0.909682	90.1808							90.2795
2.5	2.5	0	0.913648	90.4251							90.6271
2.5	2.5	0	0.917898	90.6863							90.9946
2.5	2.5	0	0.936882	91.844							91.4105
2.5	2.5	0	0.933199	91.6204							91.9164
2.5	2.5	0	0.947366	92.4778							92.5237
2.5	2.5	0	0.950766	92.6825							93.1914
2.5	2.5	0	0.975133	94.1394							93.8761
2.5	2.5	0	0.989866	95.0125							94.4908
2.5	2.5	0	0.991566	95.1129							94.9289
2.5	2.5	0	0.999783	95.5972							95.1853
2.5	2.5	0	0.987883	94.8953							95.3131
2.5	2.5	0	0.996099	95.3803							95.3404
2.5	2.5	0	1.00375	95.8305							95.3716
2.5	2.5	0	0.988733	94.9455							95.4544
2.5	2.5	0	0.999783	95.5972							95.4923
2.5	2.5	0	1.00063	95.6472							95.479
2.5	2.5	0	1.00007	95.6139							95.4971
2.5	2.5	0	0.995249	95.3302							95.552
2.5	2.5	0	0.994683	95.2968							95.6273
2.5	2.5	0	1.00375	95.8305							95.6787
2.5	2.5	0	1.01225	96.3294							95.7268
2.5	2.5	0	0.997516	95.4638							95.7317
2.5	2.5	0	1.00205	95.7306							95.6643
2.5	2.5	0	0.997233	95.4471							95.5953
2.5	2.5	0	0.996383	95.397							95.5611
2.5	2.5	0	1.00573	95.9471							95.5552
2.5	2.5	0	0.993833	95.2466							95.5761
2.5	2.5	0	1.00148	95.6972							95.5931
2.5	2.5	0	0.999216	95.5639							95.6127
2.5	2.5	0	1.00092	95.6639							95.6819
2.5	2.5	0	1.0063	95.9803							95.723
-2.5	0	2.5	1.00063	95.6472							96.0118
-2.5	0	2.5	0.935182	91.7409							96.6132
-2.5	0	2.5	0.571661	65.4341							65.4341
-2.5	0	2.5	0.321191	38.7061							38.7061
-2.5	0	2.5	0.025387	-7.60447							-23.654
-2.5	0	2.5	-0.0836977	-29.8363							-32.5567
-2.5	0	2.5	-0.135265	-41.4594							-41.4594
-2.5	0	2.5	-0.172666	-50.3621							-50.3621
-2.5	0	2.5	-0.219983	-62.2161							-55.3854
-2.5	0	2.5	-0.23585	-66.3428							-60.6078
-2.5	0	2.5	-0.250867	-70.32							-66.1969
-2.5	0	2.5	-0.257383	-72.0678							-72.0156
-2.5	0	2.5	-0.259083	-72.526							-72.5902
-2.5	0	2.5	-0.261067	-73.0616							-73.2217
-2.5	0	2.5	-0.264467	-73.9827							-73.981
-2.5	0	2.5	-0.26645	-74.5217							-75.0397
-2.5	0	2.5	-0.28345	-79.1929							-75.8442
-2.5	0	2.5	-0.280334	-78.3296							-76.4769
-2.5	0	2.5	-0.27835	-77.7819							-77.076
-2.5	0	2.5	-0.2741	-76.6124							-77.1352
-2.5	0	2.5	-0.266733	-74.5988							-76.9089
-2.5	0	2.5	-0.27665	-77.3134							-77.0581
-2.5	0	2.5	-0.2554	-71.5345							-77.3325
-2.5	0	2.5	-0.293934	-82.1195							-77.3916
-2.5	0	2.5	-0.278917	-77.9383							-77.2052
-2.5	0	2.5	-0.260217	-72.8319							-76.8163
-2.5	0	2.5	-0.27155	-75.9134							-75.7211
-2.5	0	2.5	-0.264183	-73.9058							-74.99
-2.5	0	2.5	-0.25455	-71.3063							-74.6452
-2.5	0	2.5	-0.265883	-74.3676							-74.6852
-2.5	0	2.5	-0.2503	-70.1687							-74.868
-2.5	0	2.5	-0.268717	-75.1392							-75.2627
-2.5	0	2.5	-0.271834	-75.991							-75.424
-2.5	0	2.5	-0.280334	-78.3296							-75.5816
-2.5	0	2.5	-0.267867	-74.9075							-76.2212
-2.5	0	2.5	-0.267583	-74.8303							-76.8097
-2.5	0	2.5	-0.283167	-79.1143							-77.3166
-2.5	0	2.5	-0.284584	-79.5076							-77.9785
-2.5	0	2.5	-0.272967	-76.3015							-78.6377
-2.5	0	2.5	-0.2792	-78.0165							-78.908
-2.5	0	2.5	-0.28685	-80.1382							-79.3405
-2.5	0	2.5	-0.2792	-78.0165							-80.0923
-2.5	0	2.5	-0.292517	-81.7219							-80.8328
-2.5	0	2.5	-0.289684	-80.9288							-81.394
-2.5	0	2.5	-0.301017	-84.1169							-81.9693
-2.5	0	2.5	-0.291667	-81.4837							-82.5012
-2.5	0	2.5	-0.304984	-85.2426							-83.0399
-2.5	0	2.5	-0.298751	-83.476							-83.6378
-2.5	0	2.5	-0.286	-79.9015							-84.0492
-2.5	0	2.5	-0.303851	-84.9204							-84.1461
-2.5	0	2.5	-0.286284	-79.9804							-84.1865
-2.5	0	2.5	-0.299884	-83.7962							-84.6053
-2.5	0	2.5	-0.292517	-81.7219							-84.8661
-2.5	0	2.5	-0.321134	-89.8785							-85.0083
-2.5	0	2.5	-0.311217	-87.0218							-85.321
-2.5	0	2.5	-0.299601	-83.7161							-83.7171
-2.5	0	2.5	-0.330768	-92.6846							-86.6475
-2.5	0	2.5	-0.309517	-86.5353							-88.0937
-2.5	0	2.5	-0.338134	-94.8511							-89.5111
-2.5	0	2.5	-0.326518	-91.4429							-91.4429
1.5	1.5	0	-0.328218	-91.9388							-93.8966
1.5	1.5	0	-0.316034	-88.4053							-88.4053
1.5	1.5	0	-0.293367	-81.9604							-81.9604
1.5	1.5	0	-0.204399	-58.2379							-58.2379
1.5	1.5	0	-0.161049	-47.5534							-47.5534
1.5	1.5	0	0.0812044	2.61154							2.61154
1.5	1.5	0	0.260273	30.6476							30.6476
1.5	1.5	0	0.388058	46.7891							50.6406
1.5	1.5	0	0.473343	56.0474							56.0339
1.5	1.5	0	0.50706	59.4116							59.8872
1.5	1.5	0	0.553527	63.7971							63.0485
1.5	1.5	0	0.578461	66.0376							65.7202
1.5	1.5	0	0.610478	68.8066							68.0982
1.5	1.5	0	0.623511	69.9006							70.1463
1.5	1.5	0	0.657228	72.6465							72.0194
1.5	1.5	0	0.664879	73.2532							73.8081
1.5	1.5	0	0.696329	75.688							75.3449
1.5	1.5	0	0.726363	77.9283							76.5557
1.5	1.5	0	0.729763	78.177							77.6166
1.5	1.5	0	0.720413	77.4907							78.456
1.5	1.5	0	0.74733	79.4467							79.0108
1.5	1.5	0	0.751013	79.7098							79.4608
1.5	1.5	0	0.75923	80.2928							79.898
1.5	1.5	0	0.752713	79.8308							80.2646
1.5	1.5	0	0.760646	80.3928							80.565
1.5	1.5	0	0.77113	81.1279							80.8069
1.5	1.5	0	0.77623	81.4826							81.04
1.5	1.5	0	0.768297	80.9301							81.221
1.5	1.5	0	0.77453	81.3646							81.3467
1.5	1.5	0	0.77283	81.2464							81.4468
1.5	1.5	0	0.78133	81.8354							81.5475
1.5	1.5	0	0.78218	81.894							81.7123
1.5	1.5	0	0.770563	81.0884							81.9089
1.5	1.5	0	0.789263	82.3805							82.1014
1.5	1.5	0	0.78983	82.4193							82.3202
1.5	1.5	0	0.791247	82.5161							82.4554
1.5	1.5	0	0.801447	83.209							82.4212
1.5	1.5	0	0.783597	81.9916							82.2896
1.5	1.5	0	0.78473	82.0696							82.1204
1.5	1.5	0	0.779913	81.7376							81.9765
1.5	1.5	0	0.78048	81.7767							81.9542
1.5	1.5	0	0.78643	82.1863							82.0504
1.5	1.5	0	0.78133	81.8354							82.17
1.5	1.5	0	0.795214	82.7864							82.2444
1.5	1.5	0	0.788413	82.3223							82.2583
1.5	1.5	0	0.785863	82.1474							82.2061
1.5	1.5	0	0.786713	82.2058							82.115
1.5	1.5	0	0.779063	81.6788							82.0665
1.5	1.5	0	0.785863	82.1474							82.1043
1.5	1.5	0	0.785297	82.1085							82.2242
1.5	1.5	0	0.78728	82.2446							82.3504
1.5	1.5	0	0.799464	83.0749							82.5015
1.5	1.5	0	0.785297	82.1085							82.6921
1.5	1.5	0	0.795214	82.7864							82.8132
1.5	1.5	0	0.806264	83.5338							82.8821
1.5	1.5	0	0.793797	82.69							82.9866
1.5	1.5	0	0.80003	83.1132							83.1347
1.5	1.5	0	0.794647	82.7478							83.3462
1.5	1.5	0	0.80853	83.6862							83.7184
1.5	1.5	0	0.819014	84.3863							84.3186
-1.5	0	1.5	0.822414	84.6118							69.9922
-1.5	0	1.5	0.732879	78.4041							58.0459
-1.5	0	1.5	0.508477	59.5495							46.7675
-1.5	0	1.5	0.305891	36.7466							36.7466
-1.5	0	1.5	0.154589	14.9358							14.9358
-1.5	0	1.5	-0.0213636	-16.7536							2.87286
-1.5	0	1.5	-0.0842644	-29.96							-9.9071
-1.5	0	1.5	-0.101548	-33.7758							-23.3016
-1.5	0	1.5	-0.126765	-39.4921							-39.3183
-1.5	0	1.5	-0.130448	-40.3421							-40.5653
-1.5	0	1.5	-0.135548	-41.5253							-41.9064
-1.5	0	1.5	-0.145465	-43.8473							-43.2089
-1.5	0	1.5	-0.148299	-44.5159							-44.5594
-1.5	0	1.5	-0.152832	-45.5905							-45.5935
-1.5	0	1.5	-0.169549	-49.6047							-46.542
-1.5	0	1.5	-0.174932	-50.9147							-47.5346
-1.5	0	1.5	-0.163032	-48.0301							-48.4652
-1.5	0	1.5	-0.172099	-50.2242							-49.2374
-1.5	0	1.5	-0.168982	-49.4672							-49.9837
-1.5	0	1.5	-0.172382	-50.2931							-50.639
-1.5	0	1.5	-0.181166	-52.4423							-51.2118
-1.5	0	1.5	-0.177199	-51.4689							-51.8044
-1.5	0	1.5	-0.180032	-52.1637							-52.1642
-1.5	0	1.5	-0.187682	-54.0517							-52.3674
-1.5	0	1.5	-0.177199	-51.4689							-52.5754
-1.5	0	1.5	-0.197316	-56.4539							-53.8724
-1.5	0	1.5	-0.180032	-52.1637							-55.075
-1.5	0	1.5	-0.184282	-53.2104							-56.3606
-1.5	0	1.5	-0.203833	-58.0946							-57.8478
-1.5	0	1.5	-0.208649	-59.3156							-59.259
-1.5	0	1.5	-0.214883	-60.9061							-60.31
-1.5	0	1.5	-0.206666	-58.812							-61.4374
-1.5	0	1.5	-0.218283	-61.7786							-62.5418
-1.5	0	1.5	-0.22735	-64.1225							-63.6316
-1.5	0	1.5	-0.230183	-64.8601							-64.9748
-1.5	0	1.5	-0.234716	-66.0455							-66.2863
-1.5	0	1.5	-0.24435	-68.5855							-67.5032
-1.5	0	1.5	-0.2418	-67.9103							-68.6274
-1.5	0	1.5	-0.251717	-70.5472							-69.5737
-1.5	0	1.5	-0.25115	-70.3957							-70.3302
-1.5	0	1.5	-0.254267	-71.2302							-71.0706
-1.5	0	1.5	-0.252283	-70.6988							-71.7005
-1.5	0	1.5	-0.26305	-73.5985							-72.3118
-1.5	0	1.5	-0.258517	-72.3731							-72.9354
-1.5	0	1.5	-0.265317	-74.2136							-73.6005
-1.5	0	1.5	-0.262483	-73.445							-74.2163
-1.5	0	1.5	-0.268433	-75.062							-74.7863
-1.5	0	1.5	-0.271267	-75.8359							-75.2194
-1.5	0	1.5	-0.270417	-75.6035							-75.4502
-1.5	0	1.5	-0.260217	-72.8319							-75.4965
-1.5	0	1.5	-0.27155	-75.9134							-75.3296
-1.5	0	1.5	-0.26815	-74.9847							-75.1559
-1.5	0	1.5	-0.250867	-70.32							-75.0465
-1.5	0	1.5	-0.265317	-74.2136							-74.8874
-1.5	0	1.5	-0.27155	-75.9134							-74.7381
-1.5	0	1.5	-0.265317	-74.2136							-74.4888
-1.5	0	1.5	-0.270417	-75.6035							-74.0636
-1.5	0	1.5	-0.260217	-72.8319							-73.5123
-1.5	0	1.5	-0.2605	-72.9084							-72.8791
-1.5	0	1.5	-0.260783	-72.985							-72.4672
2.5	2.5	0	-0.273817	-76.5346							-73.0615
2.5	2.5	0	-0.248883	-69.7907							-73.1381
2.5	2.5	0	-0.207233	-58.9557							-58.9557
2.5	2.5	0	-0.104948	-34.5362							-34.5362
2.5	2.5	0	0.142122	12.9273							12.9273
2.5	2.5	0	0.348674	42.1213							42.1213
2.5	2.5	0	0.448976	53.515							61.0857
2.5	2.5	0	0.52151	60.8057							63.8618
2.5	2.5	0	0.586111	66.7101							66.6715
2.5	2.5	0	0.618978	69.5222							69.5606
2.5	2.5	0	0.654395	72.4203							72.1869
2.5	2.5	0	0.694629	75.5587							74.6068
2.5	2.5	0	0.708229	76.5852							76.7467
2.5	2.5	0	0.748746	79.548							78.5837
2.5	2.5	0	0.756963	80.1325							80.1959
2.5	2.5	0	0.77708	81.5415							81.65
2.5	2.5	0	0.80258	83.2856							82.9481
2.5	2.5	0	0.817314	84.2732							84.2068
2.5	2.5	0	0.832897	85.3028							85.3626
2.5	2.5	0	0.854714	86.7201							86.3075
2.5	2.5	0	0.868881	87.6263							87.1069
2.5	2.5	0	0.868315	87.5902							87.7375
2.5	2.5	0	0.881348	88.4152							88.1562
2.5	2.5	0	0.885598	88.6824							88.4599
2.5	2.5	0	0.882481	88.4865							88.7254
2.5	2.5	0	0.893248	89.1612							88.9945
2.5	2.5	0	0.887581	88.8068							89.2487
2.5	2.5	0	0.905715	89.9357							89.4401
2.5	2.5	0	0.905998	89.9533							89.5743
2.5	2.5	0	0.896365	89.3554							89.6129
2.5	2.5	0	0.902598	89.7427							89.4911
2.5	2.5	0	0.898065	89.4612							89.4437
2.5	2.5	0	0.886731	88.7535							89.6709
2.5	2.5	0	0.895798	89.3202							89.9973
2.5	2.5	0	0.932632	91.586							90.3884
2.5	2.5	0	0.921865	90.9293							90.8815
2.5	2.5	0	0.927532	91.2755							91.3104
2.5	2.5	0	0.931215	91.4998							91.6301
2.5	2.5	0	0.935749	91.7753							91.9597
2.5	2.5	0	0.948499	92.546							92.2462
2.5	2.5	0	0.954732	92.9209							92.4727
2.5	2.5	0	0.945949	92.3923							92.6318
2.5	2.5	0	0.953032	92.8188							92.7291
2.5	2.5	0	0.947082	92.4607							92.7798
2.5	2.5	0	0.961532	93.3284							92.8419
2.5	2.5	0	0.952182	92.7677							92.9427
2.5	2.5	0	0.953599	92.8528							93.1112
2.5	2.5	0	0.958416	93.1418							93.3458
2.5	2.5	0	0.965499	93.5655							93.6518
2.5	2.5	0	0.979666	94.4087							93.9551
2.5	2.5	0	0.975699	94.1731							94.1146
2.5	2.5	0	0.986183	94.7947							94.2198
2.5	2.5	0	0.960682	93.2776							94.3123
2.5	2.5	0	0.977966	94.3078							94.3154
2.5	2.5	0	0.992983	95.1965							94.3362
2.5	2.5	0	0.973716	94.0552							94.5464
2.5	2.5	0	0.974849	94.1226							94.7938
2.5	2.5	0	0.993266	95.2132							95.0215
2.5	2.5	0	1.0046	95.8805							95.3995
2.5	2.5	0	0.995816	95.3636							95.676
-2.5	0	2.5	0.995533	95.3469							95.3689
-2.5	0	2.5	0.987883	94.8953							94.3298
-2.5	0	2.5	0.701146	76.0527							76.0527
-2.5	0	2.5	0.404209	48.6291							48.6291
-2.5	0	2.5	0.0885711	3.90431							3.90431
-2.5	0	2.5	-0.0179636	-16.0694							-26.0475
-2.5	0	2.5	-0.110048	-35.6828							-35.7879
-2.5	0	2.5	-0.149149	-44.7169							-45.0485
-2.5	0	2.5	-0.187682	-54.0517							-53.3219
-2.5	0	2.5	-0.217149	-61.4873							-57.8643
-2.5	0	2.5	-0.23245	-65.452							-61.5526
-2.5	0	2.5	-0.252567	-70.7747							-65.5127
-2.5	0	2.5	-0.241516	-67.8354							-68.7608
-2.5	0	2.5	-0.263617	-73.7521							-71.1182
-2.5	0	2.5	-0.259367	-72.6024							-73.4565
-2.5	0	2.5	-0.278067	-77.7038							-75.3143
-2.5	0	2.5	-0.280617	-78.408							-76.7702
-2.5	0	2.5	-0.277784	-77.6256							-78.0931
-2.5	0	2.5	-0.274384	-76.6902							-79.1404
-2.5	0	2.5	-0.288267	-80.5332							-80.3
-2.5	0	2.5	-0.282317	-78.8786							-81.5259
-2.5	0	2.5	-0.302434	-84.5184							-82.8183
-2.5	0	2.5	-0.298467	-83.396							-83.9438
-2.5	0	2.5	-0.308101	-86.1306							-84.8409
-2.5	0	2.5	-0.303567	-84.84							-85.6713
-2.5	0	2.5	-0.319434	-89.3865							-86.555
-2.5	0	2.5	-0.312067	-87.2654							-87.4094
-2.5	0	2.5	-0.316884	-88.6503							-88.1737
-2.5	0	2.5	-0.302151	-84.438							-88.6091
-2.5	0	2.5	-0.321134	-89.8785							-88.9516
-2.5	0	2.5	-0.313484	-87.6719							-89.2396
-2.5	0	2.5	-0.320001	-89.5504							-89.3586
-2.5	0	2.5	-0.328218	-91.9388							-89.5506
-2.5	0	2.5	-0.318301	-89.059							-89.8057
-2.5	0	2.5	-0.325668	-91.1952							-90.064
-2.5	0	2.5	-0.317734	-88.8955							-90.4123
-2.5	0	2.5	-0.326518	-91.4429							-90.9348
-2.5	0	2.5	-0.313484	-87.6719							-91.0314
-2.5	0	2.5	-0.333318	-93.4325							-91.1982
-2.5	0	2.5	-0.313201	-87.5906							-91.4858
-2.5	0	2.5	-0.325668	-91.1952							-91.5643
-2.5	0	2.5	-0.327368	-91.6907							-91.5006
-2.5	0	2.5	-0.330484	-92.6016							-91.1829
-2.5	0	2.5	-0.323401	-90.536							-90.8976
-2.5	0	2.5	-0.316884	-88.6503							-90.6119
-2.5	0	2.5	-0.330484	-92.6016							-90.3899
-2.5	0	2.5	-0.319434	-89.3865							-90.4
-2.5	0	2.5	-0.324251	-90.783							-90.609
-2.5	0	2.5	-0.325384	-91.1127							-90.5594
-2.5	0	2.5	-0.329068	-92.1872							-90.3716
-2.5	0	2.5	-0.320001	-89.5504							-90.1155
-2.5	0	2.5	-0.319151	-89.3046							-89.7114
-2.5	0	2.5	-0.320001	-89.5504							-89.339
-2.5	0	2.5	-0.318017	-88.9772							-89.1181
-2.5	0	2.5	-0.318584	-89.1409							-88.9959
-2.5	0	2.5	-0.316317	-88.487							-89.0159
-2.5	0	2.5	-0.316884	-88.6503							-89.0467
-2.5	0	2.5	-0.322551	-90.2893							-88.9975
-2.5	0	2.5	-0.319151	-89.3046							-88.9142
-2.5	0	2.5	-0.314617	-87.9976							-88.3694
1.5	1.5	0	-0.325384	-91.1127							-86.8139
1.5	1.5	0	-0.302151	-84.438							-85.3837
1.5	1.5	0	-0.266167	-74.4446							-74.4446
1.5	1.5	0	-0.206099	-58.6683							-58.6683
1.5	1.5	0	-0.136965	-41.8553							-41.8553
1.5	1.5	0	0.114355	8.32997							8.32997
1.5	1.5	0	0.281524	33.5374							33.5374
1.5	1.5	0	0.405342	48.7567							49.9175
1.5	1.5	0	0.469659	55.6701							56.6166
1.5	1.5	0	0.50706	59.4116							59.8547
1.5	1.5	0	0.557494	64.1586							62.6158
1.5	1.5	0	0.567127	65.0286							65.2199
1.5	1.5	0	0.601978	68.083							67.4288
1.5	1.5	0	0.626345	70.136							69.2622
1.5	1.5	0	0.630311	70.4641							70.8376
1.5	1.5	0	0.657795	72.6916							72.1444
1.5	1.5	0	0.665729	73.3203							73.2364
1.5	1.5	0	0.680179	74.4495							74.1885
1.5	1.5	0	0.688112	75.0609							74.8936
1.5	1.5	0	0.700012	75.967							75.4544
1.5	1.5	0	0.694912	75.5803							75.9313
1.5	1.5	0	0.703979	76.2662							76.3045
1.5	1.5	0	0.714179	77.029							76.6666
1.5	1.5	0	0.709646	76.6911							77.0609
1.5	1.5	0	0.722113	77.6161							77.4197
1.5	1.5	0	0.724946	77.8244							77.7427
1.5	1.5	0	0.726929	77.9698							78.0151
1.5	1.5	0	0.735429	78.5894							78.2238
1.5	1.5	0	0.730613	78.239							78.4439
1.5	1.5	0	0.731463	78.301							78.6413
1.5	1.5	0	0.745063	79.2843							78.7876
1.5	1.5	0	0.739963	78.9173							78.9088
1.5	1.5	0	0.74393	79.2029							78.9803
1.5	1.5	0	0.737413	78.733							78.9741
1.5	1.5	0	0.74138	79.0195							78.9961
1.5	1.5	0	0.739396	78.8764							79.1321
1.5	1.5	0	0.742513	79.1011							79.3782
1.5	1.5	0	0.75158	79.7501							79.6791
1.5	1.5	0	0.759513	80.3128							80.0894
1.5	1.5	0	0.756113	80.0723							80.5239
1.5	1.5	0	0.77028	81.0686							80.7553
1.5	1.5	0	0.784163	82.0306							80.8607
1.5	1.5	0	0.764047	80.6321							80.9712
1.5	1.5	0	0.760363	80.3728							81.0254
1.5	1.5	0	0.772547	81.2266							81.1236
1.5	1.5	0	0.771697	81.1674							81.4294
1.5	1.5	0	0.78388	82.0111							81.8465
1.5	1.5	0	0.784447	82.0501							82.2158
1.5	1.5	0	0.801164	83.1899							82.5766
1.5	1.5	0	0.78898	82.3611							82.8827
1.5	1.5	0	0.805697	83.4957							83.0947
1.5	1.5	0	0.803714	83.3621							83.2667
1.5	1.5	0	0.802014	83.2473							83.4715
1.5	1.5	0	0.806264	83.5338							83.6551
1.5	1.5	0	0.813347	84.0087							83.8439
1.5	1.5	0	0.81363	84.0276							84.0349
1.5	1.5	0	0.819864	84.4427							84.2132
1.5	1.5	0	0.81448	84.0844							84.3807
1.5	1.5	0	0.821281	84.5367							84.5493
1.5	1.5	0	0.825814	84.8367							84.7961
-1.5	0	1.5	0.822697	84.6306							85.1998
-1.5	0	1.5	0.807397	83.61							57.8988
-1.5	0	1.5	0.588944	66.9574							46.1839
-1.5	0	1.5	0.378142	45.6382							45.6382
-1.5	0	1.5	0.189722	20.4154							20.4154
-1.5	0	1.5	0.0256703	-7.5507							4.63252
-1.5	0	1.5	-0.078031	-28.604							-11.0312
-1.5	0	1.5	-0.105515	-34.6632							-25.5525
-1.5	0	1.5	-0.140648	-42.716							-42.9196
-1.5	0	1.5	-0.164165	-48.3031							-45.6848
-1.5	0	1.5	-0.168132	-49.2613							-48.0942
-1.5	0	1.5	-0.165015	-48.508							-50.4599
-1.5	0	1.5	-0.183432	-53.0007							-52.3006
-1.5	0	1.5	-0.188532	-54.2625							-53.3952
-1.5	0	1.5	-0.205249	-58.453							-54.4957
-1.5	0	1.5	-0.188249	-54.1922							-55.5108
-1.5	0	1.5	-0.196749	-56.3118							-56.6414
-1.5	0	1.5	-0.203549	-58.023							-58.5646
-1.5	0	1.5	-0.22395	-63.2406							-60.7621
-1.5	0	1.5	-0.225083	-63.5342							-62.8637
-1.5	0	1.5	-0.229333	-64.6386							-64.5669
-1.5	0	1.5	-0.242083	-67.9852							-65.5883
-1.5	0	1.5	-0.239816	-67.3866							-66.2758
-1.5	0	1.5	-0.2333	-65.6744							-66.8129
-1.5	0	1.5	-0.24265	-68.1351							-66.96
-1.5	0	1.5	-0.236983	-66.6406							-67.0092
-1.5	0	1.5	-0.238966	-67.1625							-67.2326
-1.5	0	1.5	-0.237266	-66.715							-67.4224
-1.5	0	1.5	-0.244066	-68.5103							-67.5305
-1.5	0	1.5	-0.24265	-68.1351							-67.5985
-1.5	0	1.5	-0.239533	-67.3119							-67.5714
-1.5	0	1.5	-0.238966	-67.1625							-67.3536
-1.5	0	1.5	-0.239816	-67.3866							-67.1362
-1.5	0	1.5	-0.236983	-66.6406							-67.082
-1.5	0	1.5	-0.238683	-67.0879							-67.0944
-1.5	0	1.5	-0.252567	-70.7747							-67.0048
-1.5	0	1.5	-0.240383	-67.5361							-66.903
-1.5	0	1.5	-0.236983	-66.6406							-66.8122
-1.5	0	1.5	-0.227916	-64.2698							-66.5257
-1.5	0	1.5	-0.23925	-67.2372							-66.3053
-1.5	0	1.5	-0.23245	-65.452							-66.3467
-1.5	0	1.5	-0.2231	-63.0207							-66.3867
-1.5	0	1.5	-0.2384	-67.0133							-66.3342
-1.5	0	1.5	-0.236133	-66.4172							-66.3776
-1.5	0	1.5	-0.234433	-65.9712							-66.4559
-1.5	0	1.5	-0.2265	-63.9017							-66.4215
-1.5	0	1.5	-0.241233	-67.7606							-66.3916
-1.5	0	1.5	-0.235283	-66.1941							-66.4409
-1.5	0	1.5	-0.23585	-66.3428							-66.2567
-1.5	0	1.5	-0.23585	-66.3428							-65.8429
-1.5	0	1.5	-0.230183	-64.8601							-65.3322
-1.5	0	1.5	-0.2333	-65.6744							-64.7455
-1.5	0	1.5	-0.22565	-63.6811							-64.1959
-1.5	0	1.5	-0.223383	-63.0939							-63.6969
-1.5	0	1.5	-0.226216	-63.8281							-63.356
-1.5	0	1.5	-0.220266	-62.2892							-63.3385
-1.5	0	1.5	-0.223666	-63.1672							-63.5927
-1.5	0	1.5	-0.226783	-63.9753							-63.9811
-1.5	0	1.5	-0.236416	-66.4916							-64.5484
-1.5	0	1.5	-0.229333	-64.6386							-65.0197
2.5	2.5	0	-0.233866	-65.8228							-64.8983
2.5	2.5	0	-0.217716	-61.6329							-60.9325
2.5	2.5	0	-0.165299	-48.5764							-48.5764
2.5	2.5	0	-0.025897	-17.6705							-17.6705
2.5	2.5	0	0.196239	21.403							21.403
2.5	2.5	0	0.398825	48.0205							48.0205
2.5	2.5	0	0.493743	58.1018							63.3517
2.5	2.5	0	0.568544	65.1556							66.8273
2.5	2.5	0	0.619828	69.5934							69.7509
2.5	2.5	0	0.658078	72.7142							72.4064
2.5	2.5	0	0.687262	74.9957							74.8878
2.5	2.5	0	0.720979	77.5325							77.1095
2.5	2.5	0	0.751013	79.7098							79.0201
2.5	2.5	0	0.76773	80.8904							80.5947
2.5	2.5	0	0.788697	82.3417							81.9461
2.5	2.5	0	0.790114	82.4386							83.1315
2.5	2.5	0	0.822131	84.5931							84.2103
2.5	2.5	0	0.835164	85.4514							85.2653
2.5	2.5	0	0.848198	86.2996							86.3506
2.5	2.5	0	0.861798	87.1745							87.3535
2.5	2.5	0	0.881915	88.4508							88.1969
2.5	2.5	0	0.901748	89.69							88.9329
2.5	2.5	0	0.898348	89.4789							89.5996
2.5	2.5	0	0.903448	89.7954							90.1042
2.5	2.5	0	0.920732	90.8599							90.4305
2.5	2.5	0	0.926115	91.189							90.7485
2.5	2.5	0	0.915915	90.5645							91.1373
2.5	2.5	0	0.926399	91.2063							91.6024
2.5	2.5	0	0.936032	91.7924							92.1378
2.5	2.5	0	0.968899	93.7684							92.7441
2.5	2.5	0	0.958699	93.1588							93.2808
2.5	2.5	0	0.976549	94.2236							93.6826
2.5	2.5	0	0.964366	93.4978							93.927
2.5	2.5	0	0.977399	94.2741							94.1177
2.5	2.5	0	0.979666	94.4087							94.3148
2.5	2.5	0	0.977399	94.2741							94.5014
2.5	2.5	0	0.989866	95.0125							94.5933
2.5	2.5	0	0.985333	94.7444							94.5977
2.5	2.5	0	0.982783	94.5934							94.5596
2.5	2.5	0	0.977399	94.2741							94.4908
2.5	2.5	0	0.977683	94.2909							94.4382
2.5	2.5	0	0.981933	94.5431							94.4507
2.5	2.5	0	0.981366	94.5095							94.5731
2.5	2.5	0	0.979383	94.3918							94.7522
2.5	2.5	0	0.991849	95.1296							94.9103
2.5	2.5	0	0.994116	95.2634							95.0368
2.5	2.5	0	0.995249	95.3302							95.1299
2.5	2.5	0	0.987316	94.8618							95.1372
2.5	2.5	0	0.994683	95.2968							95.1267
2.5	2.5	0	0.987883	94.8953							95.166
2.5	2.5	0	0.993266	95.2132							95.2594
2.5	2.5	0	0.99865	95.5305							95.4033
2.5	2.5	0	0.994683	95.2968							95.5952
2.5	2.5	0	1.008	96.0801							95.8094
2.5	2.5	0	1.00177	95.7139							96.0314
2.5	2.5	0	1.01792	96.6613							96.3271
2.5	2.5	0	1.0063	95.9803							96.5878
2.5	2.5	0	1.03293	97.5382							96.7634
2.5	2.5	0	1.02557	97.1085							96.8687
2.5	2.5	0	1.01452	96.4622							96.7243
-2.5	0	2.5	1.01083	96.2464							95.908
-2.5	0	2.5	0.981083	94.4927							95.1698
-2.5	0	2.5	0.666862	73.4096							73.4096
-2.5	0	2.5	0.389475	46.9522							46.9522
-2.5	0	2.5	0.0933879	4.74273							4.74273
-2.5	0	2.5	-0.0193802	-16.3542							-16.3542
-2.5	0	2.5	-0.0862478	-30.3937							-30.3937
-2.5	0	2.5	-0.127048	-39.5574							-40.8061
-2.5	0	2.5	-0.152265	-45.4559							-45.4916
-2.5	0	2.5	-0.189382	-54.4736							-49.4524
-2.5	0	2.5	-0.190516	-54.7553							-52.637
-2.5	0	2.5	-0.202699	-57.8084							-55.8455
-2.5	0	2.5	-0.203549	-58.023							-58.4711
-2.5	0	2.5	-0.212049	-60.1817							-60.0121
-2.5	0	2.5	-0.228766	-64.491							-61.4982
-2.5	0	2.5	-0.223383	-63.0939							-62.982
-2.5	0	2.5	-0.22905	-64.5648							-64.3842
-2.5	0	2.5	-0.232733	-65.5261							-65.453
-2.5	0	2.5	-0.2401	-67.4613							-66.2727
-2.5	0	2.5	-0.237833	-66.8641							-67.0885
-2.5	0	2.5	-0.236416	-66.4916							-67.8276
-2.5	0	2.5	-0.2486	-69.7152							-68.645
-2.5	0	2.5	-0.242933	-68.2101							-69.6324
-2.5	0	2.5	-0.254267	-71.2302							-70.7141
-2.5	0	2.5	-0.255967	-71.6867							-71.7269
-2.5	0	2.5	-0.246333	-69.112							-72.7318
-2.5	0	2.5	-0.264467	-73.9827							-73.6159
-2.5	0	2.5	-0.265317	-74.2136							-74.3072
-2.5	0	2.5	-0.27155	-75.9134							-74.721
-2.5	0	2.5	-0.26645	-74.5217							-75.0331
-2.5	0	2.5	-0.268717	-75.1392							-75.3216
-2.5	0	2.5	-0.270133	-75.526							-75.4391
-2.5	0	2.5	-0.2741	-76.6124							-75.5393
-2.5	0	2.5	-0.269283	-75.2939							-75.7326
-2.5	0	2.5	-0.266733	-74.5988							-76.0107
-2.5	0	2.5	-0.274384	-76.6902							-76.6471
-2.5	0	2.5	-0.2724	-76.1462							-77.7967
-2.5	0	2.5	-0.288834	-80.6913							-79.1555
-2.5	0	2.5	-0.2775	-77.5475							-80.2901
-2.5	0	2.5	-0.300451	-83.9565							-81.4683
-2.5	0	2.5	-0.296484	-82.8367							-82.4308
-2.5	0	2.5	-0.293084	-81.8809							-83.1071
-2.5	0	2.5	-0.302717	-84.5987							-83.5431
-2.5	0	2.5	-0.301017	-84.1169							-84.0333
-2.5	0	2.5	-0.299601	-83.7161							-84.4987
-2.5	0	2.5	-0.307251	-85.8881							-84.9459
-2.5	0	2.5	-0.299884	-83.7962							-85.4416
-2.5	0	2.5	-0.309234	-86.4543							-85.9495
-2.5	0	2.5	-0.309801	-86.6163							-86.3613
-2.5	0	2.5	-0.309517	-86.5353							-86.4992
-2.5	0	2.5	-0.314051	-87.8347							-86.4105
-2.5	0	2.5	-0.304134	-85.0009							-86.4803
-2.5	0	2.5	-0.302717	-84.5987							-86.6304
-2.5	0	2.5	-0.312067	-87.2654							-87.107
-2.5	0	2.5	-0.327934	-91.8561							-88.1268
-2.5	0	2.5	-0.316034	-88.4053							-89.4715
-2.5	0	2.5	-0.326801	-91.5254							-90.0316
-2.5	0	2.5	-0.329634	-92.3529							-89.7477
-2.5	0	2.5	-0.330201	-92.5187							-89.2214
-2.5	0	2.5	-0.317734	-88.8955							-88.3181
1.5	1.5	0	-0.308384	-86.2115							-86.3233
1.5	1.5	0	-0.298751	-83.476							-83.5275
1.5	1.5	0	-0.276934	-77.3914							-80.8436
1.5	1.5	0	-0.214033	-60.6885							-60.6885
1.5	1.5	0	-0.142915	-43.2475							-43.2475
1.5	1.5	0	0.0763877	1.75938							1.75938
1.5	1.5	0	0.24044	27.8717							27.8717
1.5	1.5	0	0.413842	49.7068							49.7068
1.5	1.5	0	0.493743	58.1018							61.1407
1.5	1.5	0	0.550127	63.4856							63.2486
1.5	1.5	0	0.575061	65.7365							65.6143
1.5	1.5	0	0.601411	68.0344							68.2268
1.5	1.5	0	0.634278	70.7905							70.5638
1.5	1.5	0	0.677345	74.2297							72.4875
1.5	1.5	0	0.688679	75.1043							74.2308
1.5	1.5	0	0.689529	75.1695							75.7298
1.5	1.5	0	0.714179	77.029							76.9286
1.5	1.5	0	0.726363	77.9283							78.022
1.5	1.5	0	0.75073	79.6896							78.9815
1.5	1.5	0	0.75923	80.2928							79.7236
1.5	1.5	0	0.759796	80.3328							80.2779
1.5	1.5	0	0.76008	80.3528							80.6545
1.5	1.5	0	0.770847	81.1082							80.996
1.5	1.5	0	0.772263	81.2069							81.3769
1.5	1.5	0	0.78218	81.894							81.7122
1.5	1.5	0	0.790397	82.458							82.006
1.5	1.5	0	0.781897	81.8745							82.2928
1.5	1.5	0	0.790964	82.4967							82.5413
1.5	1.5	0	0.796347	82.8634							82.7297
1.5	1.5	0	0.800314	83.1324							82.7952
1.5	1.5	0	0.803714	83.3621							82.7167
1.5	1.5	0	0.787563	82.2641							82.576
1.5	1.5	0	0.781613	81.855							82.4093
1.5	1.5	0	0.790114	82.4386							82.313
1.5	1.5	0	0.78643	82.1863							82.3664
1.5	1.5	0	0.79238	82.5934							82.4393
1.5	1.5	0	0.793514	82.6707							82.4236
1.5	1.5	0	0.79238	82.5934							82.4328
1.5	1.5	0	0.77878	81.6592							82.4676
1.5	1.5	0	0.792947	82.6321							82.5351
1.5	1.5	0	0.795214	82.7864							82.7078
1.5	1.5	0	0.794647	82.7478							82.8856
1.5	1.5	0	0.807964	83.6481							82.9596
1.5	1.5	0	0.796347	82.8634							83.0046
1.5	1.5	0	0.793514	82.6707							83.0336
1.5	1.5	0	0.800597	83.1516							83.0585
1.5	1.5	0	0.79918	83.0557							83.1344
1.5	1.5	0	0.80428	83.4003							83.1988
1.5	1.5	0	0.80513	83.4576							83.2134
1.5	1.5	0	0.79663	82.8827							83.1709
1.5	1.5	0	0.803714	83.3621							83.1127
1.5	1.5	0	0.794647	82.7478							83.0998
1.5	1.5	0	0.799464	83.0749							83.1011
1.5	1.5	0	0.803997	83.3812							83.0645
1.5	1.5	0	0.800597	83.1516							83.0878
1.5	1.5	0	0.79408	82.7093							83.2151
1.5	1.5	0	0.797197	82.9212							83.3576
1.5	1.5	0	0.815047	84.1222							83.5179
1.5	1.5	0	0.813347	84.0087							83.7283
1.5	1.5	0	0.805697	83.4957							83.7003
-1.5	0	1.5	0.819297	84.4051							71.0267
-1.5	0	1.5	0.76773	80.8904							59.937
-1.5	0	1.5	0.542194	62.7532							49.5327
-1.5	0	1.5	0.343858	41.5323							41.5323
-1.5	0	1.5	0.173572	17.9292							17.9292
-1.5	0	1.5	0.0149035	-9.60813							6.43212
-1.5	0	1.5	-0.081431	-29.3423							-6.71208
-1.5	0	1.5	-0.114015	-36.5796							-20.2208
-1.5	0	1.5	-0.110331	-35.7467							-35.3744
-1.5	0	1.5	-0.117132	-37.2873							-38.3859
-1.5	0	1.5	-0.140648	-42.716							-40.8271
-1.5	0	1.5	-0.146599	-44.1145							-42.5721
-1.5	0	1.5	-0.163599	-48.1666							-44.4031
-1.5	0	1.5	-0.152265	-45.4559							-45.7309
-1.5	0	1.5	-0.156232	-46.4004							-46.6872
-1.5	0	1.5	-0.168982	-49.4672							-47.7456
-1.5	0	1.5	-0.160765	-47.4854							-48.8318
-1.5	0	1.5	-0.173799	-50.6382							-49.7906
-1.5	0	1.5	-0.172949	-50.4311							-50.4316
-1.5	0	1.5	-0.182016	-52.6515							-50.8219
-1.5	0	1.5	-0.175499	-51.0531							-51.1641
-1.5	0	1.5	-0.170682	-49.8798							-51.4979
-1.5	0	1.5	-0.178899	-51.8855							-51.8074
-1.5	0	1.5	-0.183999	-53.1405							-52.2501
-1.5	0	1.5	-0.172099	-50.2242							-52.8946
-1.5	0	1.5	-0.184282	-53.2104							-53.596
-1.5	0	1.5	-0.172666	-50.3621							-54.1485
-1.5	0	1.5	-0.195616	-56.0279							-54.8432
-1.5	0	1.5	-0.182016	-52.6515							-55.6659
-1.5	0	1.5	-0.196183	-56.1698							-56.2548
-1.5	0	1.5	-0.200433	-57.237							-56.7114
-1.5	0	1.5	-0.191366	-54.9669							-57.3548
-1.5	0	1.5	-0.202983	-57.8799							-58.0741
-1.5	0	1.5	-0.205533	-58.5247							-58.7358
-1.5	0	1.5	-0.216299	-61.2692							-59.4952
-1.5	0	1.5	-0.210916	-59.8926							-60.2973
-1.5	0	1.5	-0.214599	-60.8335							-61.0349
-1.5	0	1.5	-0.218849	-61.9243							-61.6693
-1.5	0	1.5	-0.221116	-62.5083							-62.3167
-1.5	0	1.5	-0.212333	-60.254							-63.0624
-1.5	0	1.5	-0.224233	-63.3139							-63.8419
-1.5	0	1.5	-0.22905	-64.5648							-64.6722
-1.5	0	1.5	-0.23415	-65.897							-65.7866
-1.5	0	1.5	-0.237833	-66.8641							-66.6304
-1.5	0	1.5	-0.2435	-68.3602							-66.9711
-1.5	0	1.5	-0.214316	-60.761							-67.0735
-1.5	0	1.5	-0.237833	-66.8641							-67.0269
-1.5	0	1.5	-0.217433	-61.5601							-66.8195
-1.5	0	1.5	-0.236133	-66.4172							-66.741
-1.5	0	1.5	-0.236983	-66.6406							-66.8816
-1.5	0	1.5	-0.238966	-67.1625							-67.0775
-1.5	0	1.5	-0.242933	-68.2101							-67.2483
-1.5	0	1.5	-0.231316	-65.1559							-67.2554
-1.5	0	1.5	-0.242366	-68.0602							-66.979
-1.5	0	1.5	-0.2316	-65.2299							-67.5233
-1.5	0	1.5	-0.2537	-71.0783							-67.9877
-1.5	0	1.5	-0.231883	-65.3039							-68.2934
-1.5	0	1.5	-0.247467	-69.4134							-68.8194
-1.5	0	1.5	-0.2452	-68.811							-68.8635
-1.5	0	1.5	-0.253983	-71.1543							-68.2904
2.5	2.5	0	-0.244633	-68.6606							-67.6061
2.5	2.5	0	-0.225366	-63.6076							-63.6076
2.5	2.5	0	-0.177766	-51.6077							-51.6077
2.5	2.5	0	-0.024197	-17.326							-17.326
2.5	2.5	0	0.227973	26.0872							26.0872
2.5	2.5	0	0.419792	50.3652							50.3652
2.5	2.5	0	0.51216	59.9068							66.7403
2.5	2.5	0	0.575344	65.7617							68.5255
2.5	2.5	0	0.637112	71.0226							70.7928
2.5	2.5	0	0.663745	73.1637							73.447
2.5	2.5	0	0.701429	76.074							76.0889
2.5	2.5	0	0.744496	79.2436							78.3193
2.5	2.5	0	0.780763	81.7963							80.2859
2.5	2.5	0	0.78303	81.9526							81.9753
2.5	2.5	0	0.803997	83.3812							83.3523
2.5	2.5	0	0.818164	84.3298							84.6921
2.5	2.5	0	0.837431	85.5996							86.0801
2.5	2.5	0	0.881348	88.4152							87.4223
2.5	2.5	0	0.891831	89.0727							88.7884
2.5	2.5	0	0.897215	89.4084							90.0176
2.5	2.5	0	0.934899	91.7237							90.9742
2.5	2.5	0	0.941415	92.1185							91.7795
2.5	2.5	0	0.948499	92.546							92.4365
2.5	2.5	0	0.958416	93.1418							92.8993
2.5	2.5	0	0.953882	92.8699							93.2725
2.5	2.5	0	0.971166	93.9034							93.636
2.5	2.5	0	0.970883	93.8866							93.9867
2.5	2.5	0	0.979383	94.3918							94.3241
2.5	2.5	0	0.988733	94.9455							94.7534
2.5	2.5	0	0.970316	93.8528							95.2224
2.5	2.5	0	1.01253	96.346							95.6341
2.5	2.5	0	1.01112	96.263							95.9778
2.5	2.5	0	1.01537	96.512							96.2047
2.5	2.5	0	1.0114	96.2796							96.2384
2.5	2.5	0	1.00432	95.8638							96.2137
2.5	2.5	0	1.01112	96.263							96.2399
2.5	2.5	0	1.01027	96.2131							96.3764
2.5	2.5	0	1.01253	96.346							96.522
2.5	2.5	0	1.03095	97.4226							96.6183
2.5	2.5	0	1.01423	96.4456							96.6614
2.5	2.5	0	1.0199	96.7773							96.6374
2.5	2.5	0	1.0131	96.3792							96.5777
2.5	2.5	0	1.01367	96.4124							96.583
2.5	2.5	0	1.01905	96.7276							96.655
2.5	2.5	0	1.01707	96.6115							96.7454
2.5	2.5	0	1.02585	97.125							96.785
2.5	2.5	0	1.02217	96.9098							96.7587
2.5	2.5	0	1.01735	96.6281							96.717
2.5	2.5	0	1.01367	96.4124							96.6781
2.5	2.5	0	1.0165	96.5784							96.6511
2.5	2.5	0	1.02217	96.9098							96.6417
2.5	2.5	0	1.01933	96.7442							96.6416
2.5	2.5	0	1.01395	96.429							96.6009
2.5	2.5	0	1.01707	96.6115							96.5349
2.5	2.5	0	1.01338	96.3958							96.507
2.5	2.5	0	1.01338	96.3958							96.5221
2.5	2.5	0	1.01905	96.7276							96.5887
2.5	2.5	0	1.0131	96.3792							96.7049
2.5	2.5	0	1.02472	97.0588							96.8424
2.5	2.5	0	1.02103	96.8436							97.063
-2.5	0	2.5	1.0199	96.7773							97.226
-2.5	0	2.5	0.969182	93.7853							96.4131
-2.5	0	2.5	0.632295	70.6275							70.6275
-2.5	0	2.5	0.352925	42.6376							42.6376
-2.5	0	2.5	0.080921	2.56156							2.56156
-2.5	0	2.5	-0.0386472	-20.278							-27.9549
-2.5	0	2.5	-0.106931	-34.9812							-34.1485
-2.5	0	2.5	-0.130448	-40.3421							-40.3421
-2.5	0	2.5	-0.156799	-46.5357							-46.2451
-2.5	0	2.5	-0.200716	-57.3083							-49.5345
-2.5	0	2.5	-0.199583	-57.0231							-52.9185
-2.5	0	2.5	-0.210633	-59.8204							-56.4981
-2.5	0	2.5	-0.209783	-59.6039							-60.1025
-2.5	0	2.5	-0.220266	-62.2892							-61.7468
-2.5	0	2.5	-0.224516	-63.3873							-62.7854
-2.5	0	2.5	-0.231033	-65.0819							-63.3603
-2.5	0	2.5	-0.22735	-64.1225							-63.6193
-2.5	0	2.5	-0.223383	-63.0939							-63.5002
-2.5	0	2.5	-0.224516	-63.3873							-63.0327
-2.5	0	2.5	-0.22225	-62.8009							-62.5739
-2.5	0	2.5	-0.216299	-61.2692							-62.2894
-2.5	0	2.5	-0.219416	-62.0702							-62.2373
-2.5	0	2.5	-0.216866	-61.4146							-62.4316
-2.5	0	2.5	-0.224516	-63.3873							-62.9023
-2.5	0	2.5	-0.22395	-63.2406							-63.4152
-2.5	0	2.5	-0.22905	-64.5648							-63.8041
-2.5	0	2.5	-0.227916	-64.2698							-64.1211
-2.5	0	2.5	-0.22565	-63.6811							-64.7066
-2.5	0	2.5	-0.22225	-62.8009							-65.3924
-2.5	0	2.5	-0.236133	-66.4172							-66.0406
-2.5	0	2.5	-0.241233	-67.7606							-66.5932
-2.5	0	2.5	-0.227066	-64.0489							-67.2796
-2.5	0	2.5	-0.236133	-66.4172							-67.8036
-2.5	0	2.5	-0.244633	-68.6606							-68.1857
-2.5	0	2.5	-0.24775	-69.4888							-68.8703
-2.5	0	2.5	-0.24095	-67.6857							-69.6956
-2.5	0	2.5	-0.250867	-70.32							-70.3912
-2.5	0	2.5	-0.255683	-71.6106							-71.0685
-2.5	0	2.5	-0.255117	-71.4584							-71.7599
-2.5	0	2.5	-0.26135	-73.1382							-72.339
-2.5	0	2.5	-0.253133	-70.9264							-72.802
-2.5	0	2.5	-0.265033	-74.1366							-73.1816
-2.5	0	2.5	-0.261633	-73.2149							-73.4228
-2.5	0	2.5	-0.265033	-74.1366							-73.7291
-2.5	0	2.5	-0.259083	-72.526							-74.3022
-2.5	0	2.5	-0.264467	-73.9827							-75.2487
-2.5	0	2.5	-0.277784	-77.6256							-76.4254
-2.5	0	2.5	-0.266167	-74.4446							-77.9532
-2.5	0	2.5	-0.283167	-79.1143							-79.1664
-2.5	0	2.5	-0.291667	-81.4837							-79.8696
-2.5	0	2.5	-0.271834	-75.991							-80.3156
-2.5	0	2.5	-0.287984	-80.4541							-80.6298
-2.5	0	2.5	-0.29025	-81.0872							-80.8756
-2.5	0	2.5	-0.286567	-80.0593							-81.4774
-2.5	0	2.5	-0.2928	-81.8014							-82.2759
-2.5	0	2.5	-0.299884	-83.7962							-83.1423
-2.5	0	2.5	-0.301584	-84.2774							-84.0939
-2.5	0	2.5	-0.303851	-84.9204							-84.7854
-2.5	0	2.5	-0.316601	-88.5686							-85.2973
-2.5	0	2.5	-0.306684	-85.7266							-85.7433
1.5	1.5	0	-0.313767	-87.7533							-80.4763
1.5	1.5	0	-0.294784	-82.3583							-72.3412
1.5	1.5	0	-0.2826	-78.9572							-65.6485
1.5	1.5	0	-0.207233	-58.9557							-58.9557
1.5	1.5	0	-0.153115	-45.6579							-45.6579
1.5	1.5	0	0.0908378	4.29953							4.29953
1.5	1.5	0	0.263107	31.0379							1.22136
1.5	1.5	0	0.406192	48.8522							52.2704
1.5	1.5	0	0.50026	58.7458							58.3957
1.5	1.5	0	0.527743	61.3985							62.0258
1.5	1.5	0	0.577611	65.9625							64.8261
1.5	1.5	0	0.593478	67.3511							67.3295
1.5	1.5	0	0.623511	69.9006							69.5742
1.5	1.5	0	0.645895	71.7367							71.4895
1.5	1.5	0	0.669412	73.6101							73.2111
1.5	1.5	0	0.684429	74.7778							74.7533
1.5	1.5	0	0.701712	76.0954							75.9798
1.5	1.5	0	0.728629	78.0942							76.961
1.5	1.5	0	0.724946	77.8244							77.864
1.5	1.5	0	0.727779	78.0321							78.6491
1.5	1.5	0	0.749313	79.5885							79.2318
1.5	1.5	0	0.760646	80.3928							79.7361
1.5	1.5	0	0.759796	80.3328							80.2008
1.5	1.5	0	0.754413	79.9517							80.5255
1.5	1.5	0	0.771697	81.1674							80.8196
1.5	1.5	0	0.764897	80.6918							81.1309
1.5	1.5	0	0.785013	82.089							81.3947
1.5	1.5	0	0.779063	81.6788							81.5653
1.5	1.5	0	0.778213	81.62							81.6862
1.5	1.5	0	0.77708	81.5415							81.7505
1.5	1.5	0	0.78133	81.8354							81.827
1.5	1.5	0	0.783313	81.9721							81.9231
1.5	1.5	0	0.78728	82.2446							82.0097
1.5	1.5	0	0.78218	81.894							82.0413
1.5	1.5	0	0.78728	82.2446							82.0378
1.5	1.5	0	0.781047	81.8159							82.0583
1.5	1.5	0	0.784163	82.0306							82.1319
1.5	1.5	0	0.785863	82.1474							82.1958
1.5	1.5	0	0.792664	82.6127							82.2508
1.5	1.5	0	0.788697	82.3417							82.317
1.5	1.5	0	0.783597	81.9916							82.3252
1.5	1.5	0	0.791814	82.5548							82.2618
1.5	1.5	0	0.789547	82.3999							82.2445
1.5	1.5	0	0.779913	81.7376							82.25
1.5	1.5	0	0.791247	82.5161							82.2008
1.5	1.5	0	0.785863	82.1474							82.1679
1.5	1.5	0	0.78813	82.3029							82.2515
1.5	1.5	0	0.777363	81.5612							82.3505
1.5	1.5	0	0.79833	82.9981							82.4476
1.5	1.5	0	0.79238	82.5934							82.5462
1.5	1.5	0	0.79578	82.8249							82.5883
1.5	1.5	0	0.79068	82.4774							82.4683
1.5	1.5	0	0.78983	82.4193							82.2978
1.5	1.5	0	0.783597	81.9916							82.2316
1.5	1.5	0	0.777363	81.5612							82.2716
1.5	1.5	0	0.792664	82.6127							82.365
1.5	1.5	0	0.795497	82.8057							82.4912
1.5	1.5	0	0.794364	82.7286							82.5828
1.5	1.5	0	0.79238	82.5934							82.5183
1.5	1.5	0	0.787847	82.2835							82.3268
-1.5	0	1.5	0.787563	82.2641							67.9708
-1.5	0	1.5	0.714179	77.029							56.1197
-1.5	0	1.5	0.48921	57.6503							44.7672
-1.5	0	1.5	0.286907	34.2559							34.2559
-1.5	0	1.5	0.148922	14.0271							14.0271
-1.5	0	1.5	-0.0397805	-20.5118							0.766756
-1.5	0	1.5	-0.112031	-36.1306							-12.7739
-1.5	0	1.5	-0.133848	-41.1301							-27.0789
-1.5	0	1.5	-0.145465	-43.8473							-43.883
-1.5	0	1.5	-0.152832	-45.5905							-45.6644
-1.5	0	1.5	-0.166715	-48.9185							-47.1561
-1.5	0	1.5	-0.164449	-48.3714							-48.3673
-1.5	0	1.5	-0.172666	-50.3621							-49.3283
-1.5	0	1.5	-0.170966	-49.9486							-49.979
-1.5	0	1.5	-0.170966	-49.9486							-50.4874
-1.5	0	1.5	-0.177199	-51.4689							-50.9301
-1.5	0	1.5	-0.175216	-50.9839							-51.2218
-1.5	0	1.5	-0.184849	-53.3504							-51.5569
-1.5	0	1.5	-0.173799	-50.6382							-52.1903
-1.5	0	1.5	-0.175499	-51.0531							-52.8305
-1.5	0	1.5	-0.190232	-54.6849							-53.5536
-1.5	0	1.5	-0.188816	-54.3328							-54.5917
-1.5	0	1.5	-0.196183	-56.1698							-55.5832
-1.5	0	1.5	-0.194483	-55.7445							-56.3207
-1.5	0	1.5	-0.203833	-58.0946							-56.8285
-1.5	0	1.5	-0.200149	-57.1657							-56.8748
-1.5	0	1.5	-0.212616	-60.3263							-56.9574
-1.5	0	1.5	-0.195616	-56.0279							-57.4614
-1.5	0	1.5	-0.195616	-56.0279							-57.7739
-1.5	0	1.5	-0.212616	-60.3263							-58.366
-1.5	0	1.5	-0.209783	-59.6039							-59.417
-1.5	0	1.5	-0.208933	-59.3876							-60.6792
-1.5	0	1.5	-0.206383	-58.7401							-61.7998
-1.5	0	1.5	-0.22735	-64.1225							-62.7863
-1.5	0	1.5	-0.2282	-64.3435							-63.8045
-1.5	0	1.5	-0.2299	-64.7863							-64.02
-1.5	0	1.5	-0.22055	-62.3622							-64.1196
-1.5	0	1.5	-0.214033	-60.6885							-64.2803
-1.5	0	1.5	-0.2282	-64.3435							-64.3929
-1.5	0	1.5	-0.233866	-65.8228							-64.4971
-1.5	0	1.5	-0.215733	-61.1239							-64.4818
-1.5	0	1.5	-0.227633	-64.1962							-64.2574
-1.5	0	1.5	-0.226216	-63.8281							-63.9537
-1.5	0	1.5	-0.2469	-69.2626							-63.9035
-1.5	0	1.5	-0.22395	-63.2406							-64.2236
-1.5	0	1.5	-0.2265	-63.9017							-64.6767
-1.5	0	1.5	-0.23415	-65.897							-65.6193
-1.5	0	1.5	-0.239533	-67.3119							-66.4295
-1.5	0	1.5	-0.249733	-70.0174							-67.2108
-1.5	0	1.5	-0.240383	-67.5361							-67.9451
-1.5	0	1.5	-0.242083	-67.9852							-68.4817
-1.5	0	1.5	-0.250583	-70.2443							-68.914
-1.5	0	1.5	-0.248883	-69.7907							-69.3508
-1.5	0	1.5	-0.244916	-68.7358							-69.8787
-1.5	0	1.5	-0.248317	-69.6397							-70.4024
-1.5	0	1.5	-0.261067	-73.0616							-70.8442
-1.5	0	1.5	-0.2656	-74.2906							-71.5116
-1.5	0	1.5	-0.25455	-71.3063							-72.1842
-1.5	0	1.5	-0.260217	-72.8319							-72.4735
-1.5	0	1.5	-0.2656	-74.2906							-73.8871
2.5	2.5	0	-0.252283	-70.6988							-46.3777
2.5	2.5	0	-0.22395	-63.2406							-34.6689
2.5	2.5	0	-0.184282	-53.2104							-53.2104
2.5	2.5	0	0.0168869	-9.22696							-9.22696
2.5	2.5	0	0.242706	28.1929							9.62045
2.5	2.5	0	0.411575	49.4546							26.9778
2.5	2.5	0	0.522077	60.8598							44.3241
2.5	2.5	0	0.579877	66.1627							66.2545
2.5	2.5	0	0.622661	69.8299							69.7057
2.5	2.5	0	0.666579	73.3873							72.8046
2.5	2.5	0	0.702846	76.1809							75.69
2.5	2.5	0	0.730896	78.2597							78.2594
2.5	2.5	0	0.771697	81.1674							80.4028
2.5	2.5	0	0.796064	82.8442							82.1976
2.5	2.5	0	0.811364	83.8761							83.6672
2.5	2.5	0	0.829781	85.0981							84.7867
2.5	2.5	0	0.840831	85.8214							85.7293
2.5	2.5	0	0.848764	86.3362							86.7139
2.5	2.5	0	0.865764	87.4278							87.8385
2.5	2.5	0	0.886731	88.7535							89.0059
2.5	2.5	0	0.927249	91.2582							90.1248
2.5	2.5	0	0.931499	91.5171							91.1516
2.5	2.5	0	0.936882	91.844							91.962
2.5	2.5	0	0.952182	92.7677							92.4877
2.5	2.5	0	0.955299	92.9549							92.8632
2.5	2.5	0	0.963232	93.4301							93.1798
2.5	2.5	0	0.960682	93.2776							93.4702
2.5	2.5	0	0.964649	93.5148							93.7643
2.5	2.5	0	0.974849	94.1226							94.0434
2.5	2.5	0	0.984199	94.6773							94.3178
2.5	2.5	0	0.981366	94.5095							94.5701
2.5	2.5	0	0.986183	94.7947							94.7715
2.5	2.5	0	0.984199	94.6773							94.879
2.5	2.5	0	0.99865	95.5305							94.96
2.5	2.5	0	0.987316	94.8618							95.0391
2.5	2.5	0	0.986749	94.8282							95.0092
2.5	2.5	0	0.9995	95.5805							94.9044
2.5	2.5	0	0.980799	94.4759							94.873
2.5	2.5	0	0.981933	94.5431							94.8659
2.5	2.5	0	0.988733	94.9455							94.814
2.5	2.5	0	0.992983	95.1965							94.8205
2.5	2.5	0	0.983633	94.6438							94.8686
2.5	2.5	0	0.983633	94.6438							94.8778
2.5	2.5	0	0.990716	95.0627							94.8937
2.5	2.5	0	0.988449	94.9288							94.9771
2.5	2.5	0	0.989583	94.9957							95.0609
2.5	2.5	0	0.994683	95.2968							95.1169
2.5	2.5	0	0.991283	95.0962							95.1984
2.5	2.5	0	0.992699	95.1798							95.2907
2.5	2.5	0	0.996099	95.3803							95.3603
2.5	2.5	0	1.0012	95.6806							95.4447
2.5	2.5	0	0.994966	95.3135							95.5143
2.5	2.5	0	1.00177	95.7139							95.5303
2.5	2.5	0	0.99865	95.5305							95.5177
2.5	2.5	0	0.998083	95.4971							95.521
2.5	2.5	0	0.996383	95.397							95.5615
2.5	2.5	0	0.998933	95.5472							95.6837
2.5	2.5	0	1.00092	95.6639							95.9043
2.5	2.5	0	1.01338	96.3958							96.2665
2.5	2.5	0	1.02868	97.2904							96.8713
-2.5	0	2.5	1.00687	96.0136							97.8597
-2.5	0	2.5	0.997233	95.4471							95.4471
-2.5	0	2.5	0.710212	76.7335							76.7335
-2.5	0	2.5	0.418659	50.2402							50.2402
-2.5	0	2.5	0.0953712	5.0864							5.0864
-2.5	0	2.5	-0.00493006	-13.4743							-13.4743
-2.5	0	2.5	-0.0913478	-31.5139							-31.5139
-2.5	0	2.5	-0.143482	-43.3806							-41.7947
-2.5	0	2.5	-0.158499	-46.9421							-47.017
-2.5	0	2.5	-0.199299	-56.9519							-51.7092
-2.5	0	2.5	-0.200433	-57.237							-55.0296
-2.5	0	2.5	-0.211483	-60.0371							-57.9115
-2.5	0	2.5	-0.226783	-63.9753							-60.357
-2.5	0	2.5	-0.216866	-61.4146							-61.4434
-2.5	0	2.5	-0.221966	-62.7278							-62.3151
-2.5	0	2.5	-0.221116	-62.5083							-62.8994
-2.5	0	2.5	-0.231033	-65.0819							-63.43
-2.5	0	2.5	-0.219983	-62.2161							-64.1222
-2.5	0	2.5	-0.2282	-64.3435							-64.9602
-2.5	0	2.5	-0.2333	-65.6744							-65.9244
-2.5	0	2.5	-0.24265	-68.1351							-66.8707
-2.5	0	2.5	-0.245766	-68.9614							-67.6657
-2.5	0	2.5	-0.2384	-67.0133							-68.6053
-2.5	0	2.5	-0.240666	-67.6109							-69.378
-2.5	0	2.5	-0.2537	-71.0783							-70.1565
-2.5	0	2.5	-0.254833	-71.3823							-71.1987
-2.5	0	2.5	-0.258517	-72.3731							-71.8719
-2.5	0	2.5	-0.2503	-70.1687							-72.9263
-2.5	0	2.5	-0.24265	-68.1351							-73.9042
-2.5	0	2.5	-0.276367	-77.2354							-74.7098
-2.5	0	2.5	-0.2724	-76.1462							-75.9707
-2.5	0	2.5	-0.273817	-76.5346							-76.2579
-2.5	0	2.5	-0.256817	-71.9153							-76.3433
-2.5	0	2.5	-0.270417	-75.6035							-76.6195
-2.5	0	2.5	-0.275234	-76.9237							-77.0459
-2.5	0	2.5	-0.276367	-77.2354							-78.0047
-2.5	0	2.5	-0.286	-79.9015							-79.055
-2.5	0	2.5	-0.2877	-80.3751							-79.7015
-2.5	0	2.5	-0.303284	-84.7595							-80.0481
-2.5	0	2.5	-0.285717	-79.8227							-80.7858
-2.5	0	2.5	-0.307534	-85.9689							-81.4893
-2.5	0	2.5	-0.284017	-79.3502							-82.2296
-2.5	0	2.5	-0.299317	-83.6361							-83.413
-2.5	0	2.5	-0.301584	-84.2774							-84.1231
-2.5	0	2.5	-0.309517	-86.5353							-84.3978
-2.5	0	2.5	-0.297334	-83.0762							-84.8336
-2.5	0	2.5	-0.303001	-84.6791							-85.1413
-2.5	0	2.5	-0.310934	-86.9407							-85.578
-2.5	0	2.5	-0.305267	-85.3232							-86.2251
-2.5	0	2.5	-0.321701	-90.0428							-86.5617
-2.5	0	2.5	-0.317734	-88.8955							-86.6309
-2.5	0	2.5	-0.311217	-87.0218							-86.7963
-2.5	0	2.5	-0.302717	-84.5987							-86.6223
-2.5	0	2.5	-0.309234	-86.4543							-85.9999
-2.5	0	2.5	-0.307251	-85.8881							-85.3438
-2.5	0	2.5	-0.303001	-84.6791							-84.6179
-2.5	0	2.5	-0.29705	-82.9964							-83.9886
-2.5	0	2.5	-0.315467	-88.2422							-83.1937
-2.5	0	2.5	-0.304134	-85.0009							-82.4659
-2.5	0	2.5	-0.2911	-81.325							-81.7743
1.5	1.5	0	-0.299034	-83.556							-77.6491
1.5	1.5	0	-0.286284	-79.9804							-66.4131
1.5	1.5	0	-0.256533	-71.8391							-56.5949
1.5	1.5	0	-0.202983	-57.8799							-82.9236
1.5	1.5	0	-0.147732	-44.382							-44.382
1.5	1.5	0	0.0347371	-5.84041							-5.84041
1.5	1.5	0	0.22174	25.1833							7.50738
1.5	1.5	0	0.403359	48.5333							25.2582
1.5	1.5	0	0.498276	58.5504							43.418
1.5	1.5	0	0.54701	63.1988							63.685
1.5	1.5	0	0.601128	68.0102							66.6776
1.5	1.5	0	0.616428	69.3084							69.2221
1.5	1.5	0	0.653828	72.3749							71.4696
1.5	1.5	0	0.663462	73.1413							73.3347
1.5	1.5	0	0.695762	75.6449							74.9152
1.5	1.5	0	0.703696	76.2449							76.3297
1.5	1.5	0	0.722679	77.6578							77.6085
1.5	1.5	0	0.73883	78.8355							78.6713
1.5	1.5	0	0.75838	80.2327							79.5306
1.5	1.5	0	0.761213	80.4327							80.2001
1.5	1.5	0	0.76518	80.7117							80.6679
1.5	1.5	0	0.768297	80.9301							80.9684
1.5	1.5	0	0.773963	81.3252							81.221
1.5	1.5	0	0.775663	81.4433							81.5173
1.5	1.5	0	0.778213	81.62							81.8648
1.5	1.5	0	0.78643	82.1863							82.2036
1.5	1.5	0	0.796347	82.8634							82.5046
1.5	1.5	0	0.798047	82.9788							82.7584
1.5	1.5	0	0.79493	82.7671							82.8828
1.5	1.5	0	0.800314	83.1324							82.866
1.5	1.5	0	0.797197	82.9212							82.8587
1.5	1.5	0	0.789547	82.3999							82.8986
1.5	1.5	0	0.79663	82.8827							82.8602
1.5	1.5	0	0.806547	83.5529							82.828
1.5	1.5	0	0.79238	82.5934							82.9019
1.5	1.5	0	0.786713	82.2058							82.9054
1.5	1.5	0	0.809947	83.7812							82.8418
1.5	1.5	0	0.794364	82.7286							82.906
1.5	1.5	0	0.794647	82.7478							83.0988
1.5	1.5	0	0.79493	82.7671							83.2149
1.5	1.5	0	0.823831	84.7056							83.2515
1.5	1.5	0	0.80683	83.5719							83.2704
1.5	1.5	0	0.798047	82.9788							83.2374
1.5	1.5	0	0.792664	82.6127							83.1206
1.5	1.5	0	0.79918	83.0557							83.1056
1.5	1.5	0	0.803147	83.3239							83.2382
1.5	1.5	0	0.80343	83.343							83.4235
1.5	1.5	0	0.81023	83.8002							83.5935
1.5	1.5	0	0.80768	83.6291							83.7738
1.5	1.5	0	0.810797	83.8381							83.93
1.5	1.5	0	0.816464	84.2166							84.0021
1.5	1.5	0	0.820714	84.4991							84.039
1.5	1.5	0	0.806547	83.5529							84.003
1.5	1.5	0	0.817881	84.3109							83.9243
1.5	1.5	0	0.80343	83.343							83.8997
1.5	1.5	0	0.81363	84.0276							83.9904
1.5	1.5	0	0.81108	83.8571							84.1055
1.5	1.5	0	0.824964	84.7805							84.2667
1.5	1.5	0	0.816464	84.2166							84.424
1.5	1.5	0	0.821281	84.5367							84.4799
-1.5	0	1.5	0.826097	84.8554							84.4964
-1.5	0	1.5	0.821281	84.5367							59.7329
-1.5	0	1.5	0.607078	68.5181							48.9247
-1.5	0	1.5	0.402509	48.4374							48.4374
-1.5	0	1.5	0.22174	25.1833							25.1833
-1.5	0	1.5	0.0282204	-7.06763							9.74256
-1.5	0	1.5	-0.0604641	-24.8389							-5.57915
-1.5	0	1.5	-0.0970146	-32.767							-19.3867
-1.5	0	1.5	-0.114015	-36.5796							-36.782
-1.5	0	1.5	-0.129882	-40.2111							-37.5018
-1.5	0	1.5	-0.123648	-38.7759							-38.0592
-1.5	0	1.5	-0.119398	-37.8037							-38.68
-1.5	0	1.5	-0.125632	-39.2314							-39.4529
-1.5	0	1.5	-0.126482	-39.4269							-40.4931
-1.5	0	1.5	-0.137815	-42.0536							-41.6893
-1.5	0	1.5	-0.144615	-43.6472							-42.9539
-1.5	0	1.5	-0.144899	-43.7139							-44.0136
-1.5	0	1.5	-0.155099	-46.13							-44.8619
-1.5	0	1.5	-0.150849	-45.1196							-45.7859
-1.5	0	1.5	-0.152832	-45.5905							-46.7631
-1.5	0	1.5	-0.165015	-48.508							-47.7838
-1.5	0	1.5	-0.166715	-48.9185							-49.0585
-1.5	0	1.5	-0.171816	-50.1552							-49.8542
-1.5	0	1.5	-0.182016	-52.6515							-50.2318
-1.5	0	1.5	-0.160765	-47.4854							-50.6019
-1.5	0	1.5	-0.174649	-50.8456							-50.8649
-1.5	0	1.5	-0.176066	-51.1916							-50.7517
-1.5	0	1.5	-0.172949	-50.4311							-50.459
-1.5	0	1.5	-0.168699	-49.3986							-50.2997
-1.5	0	1.5	-0.172099	-50.2242							-50.4578
-1.5	0	1.5	-0.173232	-50.5001							-51.3504
-1.5	0	1.5	-0.173232	-50.5001							-52.8466
-1.5	0	1.5	-0.187116	-53.9112							-54.6187
-1.5	0	1.5	-0.203266	-57.9514							-56.3996
-1.5	0	1.5	-0.206666	-58.812							-57.8775
-1.5	0	1.5	-0.213466	-60.5436							-58.9633
-1.5	0	1.5	-0.206666	-58.812							-59.623
-1.5	0	1.5	-0.212333	-60.254							-60.0976
-1.5	0	1.5	-0.207516	-59.0277							-60.7597
-1.5	0	1.5	-0.218566	-61.8514							-61.785
-1.5	0	1.5	-0.234433	-65.9712							-62.5659
-1.5	0	1.5	-0.23415	-65.897							-63.3038
-1.5	0	1.5	-0.22905	-64.5648							-63.9341
-1.5	0	1.5	-0.224233	-63.3139							-64.2424
-1.5	0	1.5	-0.208366	-59.2436							-64.4475
-1.5	0	1.5	-0.2282	-64.3435							-64.8765
-1.5	0	1.5	-0.232733	-65.5261							-65.6202
-1.5	0	1.5	-0.23585	-66.3428							-66.8548
-1.5	0	1.5	-0.244633	-68.6606							-67.8155
-1.5	0	1.5	-0.227633	-64.1962							-68.5218
-1.5	0	1.5	-0.252	-70.623							-69.006
-1.5	0	1.5	-0.2452	-68.811							-69.1543
-1.5	0	1.5	-0.255683	-71.6106							-69.0191
-1.5	0	1.5	-0.24095	-67.6857							-68.8779
-1.5	0	1.5	-0.24605	-69.0367							-68.8778
-1.5	0	1.5	-0.24775	-69.4888							-69.1977
-1.5	0	1.5	-0.24095	-67.6857							-69.6391
-1.5	0	1.5	-0.252283	-70.6988							-70.0053
-1.5	0	1.5	-0.2503	-70.1687							-70.4434
-1.5	0	1.5	-0.255967	-71.6867							-70.4715
2.5	2.5	0	-0.242366	-68.0602							-69.1083
2.5	2.5	0	-0.221683	-62.6546							-62.6546
2.5	2.5	0	-0.179182	-51.955							-51.955
2.5	2.5	0	-0.0627308	-25.3201							-25.3201
2.5	2.5	0	0.184339	19.5928							19.5928
2.5	2.5	0	0.393158	47.3747							52.6779
2.5	2.5	0	0.51131	59.8245							59.7899
2.5	2.5	0	0.564577	64.7994							66.1203
2.5	2.5	0	0.635128	70.8602							70.0404
2.5	2.5	0	0.683295	74.6904							73.1785
2.5	2.5	0	0.702562	76.1595							76.0662
2.5	2.5	0	0.728063	78.0528							78.5991
2.5	2.5	0	0.77963	81.718							80.7977
2.5	2.5	0	0.80258	83.2856							82.7206
2.5	2.5	0	0.827514	84.9488							84.2724
2.5	2.5	0	0.843098	85.9688							85.4473
2.5	2.5	0	0.839131	85.7106							86.4546
2.5	2.5	0	0.863498	87.2832							87.3752
2.5	2.5	0	0.883048	88.5221							88.284
2.5	2.5	0	0.900332	89.6021							89.3142
2.5	2.5	0	0.902315	89.7252							90.3485
2.5	2.5	0	0.930082	91.4308							91.2614
2.5	2.5	0	0.952749	92.8018							92.0949
2.5	2.5	0	0.951899	92.7507							92.8439
2.5	2.5	0	0.968899	93.7684							93.4262
2.5	2.5	0	0.965216	93.5486							93.8077
2.5	2.5	0	0.985333	94.7444							94.1393
2.5	2.5	0	0.975699	94.1731							94.5884
2.5	2.5	0	0.976549	94.2236							95.1005
2.5	2.5	0	1.00885	96.13							95.519
2.5	2.5	0	1.01792	96.6613							95.8673
2.5	2.5	0	1.01197	96.3128							96.0882
2.5	2.5	0	1.00403	95.8472							96.057
2.5	2.5	0	1.00403	95.8472							95.8975
2.5	2.5	0	1.0046	95.8805							95.8084
2.5	2.5	0	0.99695	95.4304							95.7915
2.5	2.5	0	1.00545	95.9304							95.7791
2.5	2.5	0	1.00687	96.0136							95.8231
2.5	2.5	0	0.997516	95.4638							95.8914
2.5	2.5	0	1.00942	96.1633							95.8739
2.5	2.5	0	1.00885	96.13							95.8348
2.5	2.5	0	0.999783	95.5972							95.8399
2.5	2.5	0	0.998366	95.5138							95.7717
2.5	2.5	0	1.00772	96.0635							95.6194
2.5	2.5	0	1.0029	95.7806							95.5301
2.5	2.5	0	0.987316	94.8618							95.5209
2.5	2.5	0	0.992416	95.1631							95.5011
2.5	2.5	0	1.00743	96.0469							95.518
2.5	2.5	0	0.9995	95.5805							95.5826
2.5	2.5	0	1.00318	95.7972							95.6134
2.5	2.5	0	0.994116	95.2634							95.6263
2.5	2.5	0	0.998933	95.5472							95.7079
2.5	2.5	0	1.00233	95.7472							95.8163
2.5	2.5	0	1.0131	96.3792							95.9396
2.5	2.5	0	1.00743	96.0469							96.0638
2.5	2.5	0	1.00517	95.9138							96.1385
2.5	2.5	0	1.0114	96.2796							96.1629
2.5	2.5	0	1.01112	96.263							96.2113
2.5	2.5	0	1.01027	96.2131							96.2644
2.5	2.5	0	1.01197	96.3128							96.2711
-2.5	0	2.5	1.01338	96.3958							96.3388
-2.5	0	2.5	0.987316	94.8618							96.5122
-2.5	0	2.5	0.680745	74.4933							74.4933
-2.5	0	2.5	0.391742	47.2125							47.2125
-2.5	0	2.5	0.108121	7.27402							7.27402
-2.5	0	2.5	-0.0142802	-15.3316							-15.3313
-2.5	0	2.5	-0.0596141	-24.6589							-24.6589
-2.5	0	2.5	-0.134982	-41.3935							-33.9865
-2.5	0	2.5	-0.143199	-43.3141							-43.3141
-2.5	0	2.5	-0.183716	-53.0706							-46.3345
-2.5	0	2.5	-0.190799	-54.8258							-50.2186
-2.5	0	2.5	-0.211483	-60.0371							-53.5329
-2.5	0	2.5	-0.202133	-57.6654							-57.8524
-2.5	0	2.5	-0.205249	-58.453							-58.0341
-2.5	0	2.5	-0.197316	-56.4539							-58.5643
-2.5	0	2.5	-0.205816	-58.5965							-59.0943
-2.5	0	2.5	-0.215449	-61.0512							-59.5868
-2.5	0	2.5	-0.211766	-60.1093							-60.2366
-2.5	0	2.5	-0.213749	-60.616							-60.9134
-2.5	0	2.5	-0.215449	-61.0512							-61.579
-2.5	0	2.5	-0.222533	-62.8742							-62.2516
-2.5	0	2.5	-0.207799	-59.0996							-62.9599
-2.5	0	2.5	-0.226216	-63.8281							-63.8046
-2.5	0	2.5	-0.224233	-63.3139							-64.6374
-2.5	0	2.5	-0.235	-66.1198							-65.3043
-2.5	0	2.5	-0.238683	-67.0879							-65.5718
-2.5	0	2.5	-0.217149	-61.4873							-65.9096
-2.5	0	2.5	-0.232733	-65.5261							-65.9584
-2.5	0	2.5	-0.234716	-66.0455							-66.0802
-2.5	0	2.5	-0.230466	-64.934							-66.7669
-2.5	0	2.5	-0.249733	-70.0174							-67.5759
-2.5	0	2.5	-0.243783	-68.4353							-68.4902
-2.5	0	2.5	-0.2469	-69.2626							-69.3908
-2.5	0	2.5	-0.253417	-71.0023							-69.7779
-2.5	0	2.5	-0.27325	-76.3792							-70.158
-2.5	0	2.5	-0.24945	-69.9418							-70.4301
-2.5	0	2.5	-0.25285	-70.8505							-70.623
-2.5	0	2.5	-0.238683	-67.0879							-71.033
-2.5	0	2.5	-0.244916	-68.7358							-71.4449
-2.5	0	2.5	-0.257383	-72.0678							-71.9483
-2.5	0	2.5	-0.277784	-77.6256							-72.6576
-2.5	0	2.5	-0.255683	-71.6106							-73.6166
-2.5	0	2.5	-0.269	-75.2166							-74.5152
-2.5	0	2.5	-0.268433	-75.062							-75.423
-2.5	0	2.5	-0.2775	-77.5475							-76.1495
-2.5	0	2.5	-0.273534	-76.4569							-76.8242
-2.5	0	2.5	-0.275234	-76.9237							-77.4985
-2.5	0	2.5	-0.2809	-78.4864							-78.1398
-2.5	0	2.5	-0.282034	-78.8001							-78.7194
-2.5	0	2.5	-0.28685	-80.1382							-79.2028
-2.5	0	2.5	-0.284017	-79.3502							-79.6768
-2.5	0	2.5	-0.2826	-78.9572							-80.0608
-2.5	0	2.5	-0.29195	-81.5631							-80.3261
-2.5	0	2.5	-0.289684	-80.9288							-80.6006
-2.5	0	2.5	-0.28855	-80.6122							-80.7074
-2.5	0	2.5	-0.290534	-81.1665							-80.5643
-2.5	0	2.5	-0.28515	-79.6651							-80.4258
-2.5	0	2.5	-0.287134	-80.2171							-80.31
-2.5	0	2.5	-0.288267	-80.5332							-80.2757
-2.5	0	2.5	-0.299034	-83.556							-80.3168
1.5	1.5	0	-0.285434	-79.7439							-79.9335
1.5	1.5	0	-0.289117	-80.7705							-79.3492
1.5	1.5	0	-0.256817	-71.9153							-71.9153
1.5	1.5	0	-0.204683	-58.3096							-58.3096
1.5	1.5	0	-0.147449	-44.3151							-44.3151
1.5	1.5	0	0.080071	2.41152							2.41152
1.5	1.5	0	0.25489	29.9017							29.9017
1.5	1.5	0	0.418942	50.2714							52.1072
1.5	1.5	0	0.516693	60.3441							59.2889
1.5	1.5	0	0.545027	63.0157							63.7741
1.5	1.5	0	0.606511	68.4699							67.2978
1.5	1.5	0	0.631728	70.5808							70.1811
1.5	1.5	0	0.666862	73.4096							72.5443
1.5	1.5	0	0.684712	74.7996							74.4814
1.5	1.5	0	0.696612	75.7095							76.1281
1.5	1.5	0	0.729196	78.1356							77.6164
1.5	1.5	0	0.73968	78.8969							78.9786
1.5	1.5	0	0.762063	80.4926							80.0397
1.5	1.5	0	0.78643	82.1863							80.8704
1.5	1.5	0	0.770563	81.0884							81.6273
1.5	1.5	0	0.781613	81.855							82.2019
1.5	1.5	0	0.80088	83.1707							82.575
1.5	1.5	0	0.808247	83.6671							82.9768
1.5	1.5	0	0.79068	82.4774							83.337
1.5	1.5	0	0.809097	83.7242							83.5278
1.5	1.5	0	0.812214	83.9329							83.6789
1.5	1.5	0	0.811647	83.895							83.9223
1.5	1.5	0	0.811364	83.8761							84.1844
1.5	1.5	0	0.816747	84.2355							84.4235
1.5	1.5	0	0.831197	85.1912							84.6644
1.5	1.5	0	0.826381	84.8741							84.8639
1.5	1.5	0	0.830914	85.1726							84.9545
1.5	1.5	0	0.826664	84.8928							84.9234
1.5	1.5	0	0.826097	84.8554							84.8305
1.5	1.5	0	0.825531	84.818							84.7591
1.5	1.5	0	0.820147	84.4615							84.8027
1.5	1.5	0	0.820714	84.4991							84.931
1.5	1.5	0	0.835164	85.4514							85.1208
1.5	1.5	0	0.834314	85.3957							85.3298
1.5	1.5	0	0.838847	85.6921							85.4441
1.5	1.5	0	0.838847	85.6921							85.4662
1.5	1.5	0	0.828931	85.0422							85.4538
1.5	1.5	0	0.834881	85.4328							85.3485
1.5	1.5	0	0.837714	85.6181							85.1503
1.5	1.5	0	0.830631	85.154							85.0021
1.5	1.5	0	0.815047	84.1222							84.9566
1.5	1.5	0	0.820147	84.4615							84.9222
1.5	1.5	0	0.837431	85.5996							84.8722
1.5	1.5	0	0.835447	85.4699							84.8976
1.5	1.5	0	0.797764	82.9596							84.8825
1.5	1.5	0	0.825814	84.8367							84.6556
1.5	1.5	0	0.828081	84.9862							84.3912
1.5	1.5	0	0.81023	83.8002							84.197
1.5	1.5	0	0.81278	83.9708							83.96
1.5	1.5	0	0.805697	83.4957							83.7306
1.5	1.5	0	0.808814	83.7052							83.6184
1.5	1.5	0	0.805414	83.4766							83.6277
1.5	1.5	0	0.80258	83.2856							83.6869
1.5	1.5	0	0.816464	84.2166							83.7871
1.5	1.5	0	0.809947	83.7812							83.9735
-1.5	0	1.5	0.815614	84.16							83.9103
-1.5	0	1.5	0.771413	81.1477							56.2471
-1.5	0	1.5	0.559477	64.3387							44.1376
-1.5	0	1.5	0.354058	42.7748							42.7748
-1.5	0	1.5	0.172156	17.7085							17.7085
-1.5	0	1.5	0.00640342	-11.2529							2.99888
-1.5	0	1.5	-0.0936145	-32.0141							-10.4235
-1.5	0	1.5	-0.116281	-37.094							-23.902
-1.5	0	1.5	-0.133848	-41.1301							-41.0863
-1.5	0	1.5	-0.140648	-42.716							-42.8381
-1.5	0	1.5	-0.157649	-46.7388							-44.3635
-1.5	0	1.5	-0.154815	-46.0625							-45.8764
-1.5	0	1.5	-0.158215	-46.8743							-47.3103
-1.5	0	1.5	-0.167282	-49.0556							-48.4849
-1.5	0	1.5	-0.170682	-49.8798							-49.437
-1.5	0	1.5	-0.173799	-50.6382							-50.2128
-1.5	0	1.5	-0.174366	-50.7764							-50.7028
-1.5	0	1.5	-0.174932	-50.9147							-50.9902
-1.5	0	1.5	-0.164165	-48.3031							-51.1817
-1.5	0	1.5	-0.178899	-51.8855							-51.4679
-1.5	0	1.5	-0.173232	-50.5001							-51.8262
-1.5	0	1.5	-0.182016	-52.6515							-52.277
-1.5	0	1.5	-0.181732	-52.5818							-52.6695
-1.5	0	1.5	-0.188532	-54.2625							-52.9852
-1.5	0	1.5	-0.183432	-53.0007							-53.2339
-1.5	0	1.5	-0.183149	-52.9308							-53.4551
-1.5	0	1.5	-0.185699	-53.5605							-53.7081
-1.5	0	1.5	-0.188532	-54.2625							-54.1337
-1.5	0	1.5	-0.188816	-54.3328							-54.5128
-1.5	0	1.5	-0.195899	-56.0989							-54.8849
-1.5	0	1.5	-0.188816	-54.3328							-55.4682
-1.5	0	1.5	-0.191649	-55.0375							-56.1863
-1.5	0	1.5	-0.200433	-57.237							-57.0649
-1.5	0	1.5	-0.204683	-58.3096							-58.3819
-1.5	0	1.5	-0.210349	-59.7482							-59.8029
-1.5	0	1.5	-0.203266	-57.9514							-60.9355
-1.5	0	1.5	-0.224516	-63.3873							-61.9331
-1.5	0	1.5	-0.223383	-63.0939							-62.8775
-1.5	0	1.5	-0.2231	-63.0207							-63.2787
-1.5	0	1.5	-0.22735	-64.1225							-63.2518
-1.5	0	1.5	-0.2231	-63.0207							-63.1974
-1.5	0	1.5	-0.222816	-62.9474							-63.1391
-1.5	0	1.5	-0.206383	-58.7401							-63.2563
-1.5	0	1.5	-0.238116	-66.9387							-63.508
-1.5	0	1.5	-0.224233	-63.3139							-63.7599
-1.5	0	1.5	-0.235	-66.1198							-64.0189
-1.5	0	1.5	-0.217433	-61.5601							-64.381
-1.5	0	1.5	-0.228483	-64.4173							-64.8309
-1.5	0	1.5	-0.231316	-65.1559							-65.4461
-1.5	0	1.5	-0.25285	-70.8505							-66.1627
-1.5	0	1.5	-0.241233	-67.7606							-66.4085
-1.5	0	1.5	-0.257383	-72.0678							-66.8533
-1.5	0	1.5	-0.235	-66.1198							-67.1268
-1.5	0	1.5	-0.238116	-66.9387							-67.3629
-1.5	0	1.5	-0.252	-70.623							-67.9169
-1.5	0	1.5	-0.245483	-68.8862							-68.7359
-1.5	0	1.5	-0.2469	-69.2626							-69.4763
-1.5	0	1.5	-0.259933	-72.7554							-70.0182
-1.5	0	1.5	-0.253417	-71.0023							-70.5019
-1.5	0	1.5	-0.250017	-70.093							-70.7945
2.5	2.5	0	-0.259083	-72.526							-69.1465
2.5	2.5	0	-0.23075	-65.008							-68.2743
2.5	2.5	0	-0.192216	-55.1787							-55.1787
2.5	2.5	0	-0.0443139	-21.4505							-21.4505
2.5	2.5	0	0.210406	23.5196							23.5196
2.5	2.5	0	0.383242	46.2321							46.2321
2.5	2.5	0	0.485243	57.2529							62.2874
2.5	2.5	0	0.557777	64.1844							65.6604
2.5	2.5	0	0.610761	68.8306							68.9783
2.5	2.5	0	0.650428	72.1022							71.9121
2.5	2.5	0	0.688962	75.1261							74.5439
2.5	2.5	0	0.715596	77.1343							76.7092
2.5	2.5	0	0.755263	80.012							78.6366
2.5	2.5	0	0.744213	79.2233							80.3451
2.5	2.5	0	0.785863	82.1474							81.783
2.5	2.5	0	0.809097	83.7242							83.0538
2.5	2.5	0	0.817881	84.3109							84.3262
2.5	2.5	0	0.828364	85.0048							85.5007
2.5	2.5	0	0.856414	86.8294							86.6452
2.5	2.5	0	0.870581	87.7343							87.8699
2.5	2.5	0	0.893248	89.1612							89.0442
2.5	2.5	0	0.918182	90.7036							90.0596
2.5	2.5	0	0.923565	91.0333							90.89
2.5	2.5	0	0.934615	91.7065							91.4707
2.5	2.5	0	0.942549	92.187							91.8686
2.5	2.5	0	0.937165	91.8612							92.2756
2.5	2.5	0	0.947649	92.4948							92.8482
2.5	2.5	0	0.954732	92.9209							93.4829
2.5	2.5	0	0.996666	95.4137							94.0244
2.5	2.5	0	0.993833	95.2466							94.4876
2.5	2.5	0	0.981933	94.5431							94.794
2.5	2.5	0	0.984766	94.7109							94.8295
2.5	2.5	0	0.986749	94.8282							94.857
2.5	2.5	0	0.987033	94.845							95.0019
2.5	2.5	0	0.991283	95.0962							95.0932
2.5	2.5	0	1.00318	95.7972							95.0958
2.5	2.5	0	0.990716	95.0627							95.102
2.5	2.5	0	0.980516	94.4591							95.0651
2.5	2.5	0	0.992699	95.1798							94.9439
2.5	2.5	0	0.992416	95.1631							94.863
2.5	2.5	0	0.985049	94.7277							94.8881
2.5	2.5	0	0.979666	94.4087							94.8989
2.5	2.5	0	0.990433	95.046							94.8375
2.5	2.5	0	0.999216	95.5639							94.8429
2.5	2.5	0	0.973716	94.0552							94.8895
2.5	2.5	0	0.988733	94.9455							94.838
2.5	2.5	0	0.990433	95.046							94.7552
2.5	2.5	0	0.984766	94.7109							94.7635
2.5	2.5	0	0.981366	94.5095							94.7328
2.5	2.5	0	0.985333	94.7444							94.6278
2.5	2.5	0	0.988733	94.9455							94.5849
2.5	2.5	0	0.970599	93.8697							94.5588
2.5	2.5	0	0.986466	94.8115							94.4885
2.5	2.5	0	0.982216	94.5599							94.4738
2.5	2.5	0	0.974283	94.0889							94.5297
2.5	2.5	0	0.985899	94.778							94.5468
2.5	2.5	0	0.983349	94.627							94.5559
2.5	2.5	0	0.984199	94.6773							94.5696
2.5	2.5	0	0.979383	94.3918							94.5053
2.5	2.5	0	0.982783	94.5934							94.4261
-2.5	0	2.5	0.977399	94.2741							94.4635
-2.5	0	2.5	0.945099	92.341							94.9966
-2.5	0	2.5	0.618695	69.4985							69.4985
-2.5	0	2.5	0.335074	40.4479							40.4479
-2.5	0	2.5	0.0409705	-4.67632							-4.67632
-2.5	0	2.5	-0.0712309	-27.1366							-26.8808
-2.5	0	2.5	-0.114298	-36.6438							-36.6438
-2.5	0	2.5	-0.175499	-51.0531							-46.4068
-2.5	0	2.5	-0.196183	-56.1698							-55.3763
-2.5	0	2.5	-0.224516	-63.3873							-59.126
-2.5	0	2.5	-0.256817	-71.9153							-62.2997
-2.5	0	2.5	-0.246333	-69.112							-65.3024
-2.5	0	2.5	-0.240383	-67.5361							-67.9033
-2.5	0	2.5	-0.264183	-73.9058							-69.1055
-2.5	0	2.5	-0.235283	-66.1941							-70.3065
-2.5	0	2.5	-0.255967	-71.6867							-71.5011
-2.5	0	2.5	-0.261633	-73.2149							-72.3544
-2.5	0	2.5	-0.255117	-71.4584							-72.8482
-2.5	0	2.5	-0.263333	-73.6753							-73.3138
-2.5	0	2.5	-0.2639	-73.8289							-73.9164
-2.5	0	2.5	-0.282884	-79.0357							-73.6993
-2.5	0	2.5	-0.25115	-70.3957							-73.9762
-2.5	0	2.5	-0.287134	-80.2171							-74.1678
-2.5	0	2.5	-0.262767	-73.5217							-73.8441
-2.5	0	2.5	-0.273817	-76.5346							-75.7785
-2.5	0	2.5	-0.259933	-72.7554							-76.8458
-2.5	0	2.5	-0.281467	-78.6432							-77.4196
-2.5	0	2.5	-0.266167	-74.4446							-78.0622
-2.5	0	2.5	-0.280617	-78.408							-78.2383
-2.5	0	2.5	-0.278067	-77.7038							-78.3174
-2.5	0	2.5	-0.278917	-77.9383							-78.9396
-2.5	0	2.5	-0.284584	-79.5076							-79.9516
-2.5	0	2.5	-0.29195	-81.5631							-80.9417
-2.5	0	2.5	-0.300167	-83.8764							-81.1947
-2.5	0	2.5	-0.307251	-85.8881							-81.7122
-2.5	0	2.5	-0.28855	-80.6122							-82.0369
-2.5	0	2.5	-0.295634	-82.5974							-82.0961
-2.5	0	2.5	-0.295067	-82.438							-82.862
-2.5	0	2.5	-0.282317	-78.8786							-83.7313
-2.5	0	2.5	-0.28855	-80.6122							-84.4469
-2.5	0	2.5	-0.312351	-87.3467							-85.2395
-2.5	0	2.5	-0.306967	-85.8073							-86.1651
-2.5	0	2.5	-0.29705	-82.9964							-86.5849
-2.5	0	2.5	-0.311784	-87.1842							-87.135
-2.5	0	2.5	-0.312917	-87.5092							-87.8446
-2.5	0	2.5	-0.326234	-91.3603							-88.6891
-2.5	0	2.5	-0.319717	-89.4685							-89.6175
-2.5	0	2.5	-0.298467	-83.396							-90.4265
-2.5	0	2.5	-0.333601	-93.5157							-91.268
-2.5	0	2.5	-0.327651	-91.7734							-92.1371
-2.5	0	2.5	-0.331051	-92.7676							-93.0398
-2.5	0	2.5	-0.335584	-94.0991							-93.8162
-2.5	0	2.5	-0.340684	-95.6052							-94.1596
-2.5	0	2.5	-0.317451	-88.8137							-94.6993
-2.5	0	2.5	-0.333884	-93.599							-95.065
-2.5	0	2.5	-0.342384	-96.1092							-95.1094
-2.5	0	2.5	-0.342384	-96.1092							-95.1499
-2.5	0	2.5	-0.335868	-94.1826							-95.1225
-2.5	0	2.5	-0.337568	-94.6838							-94.8153
-2.5	0	2.5	-0.349468	-98.2195							-95.2988
1.5	1.5	0	-0.352585	-99.1533							-98.6378
1.5	1.5	0	-0.332468	-93.183							-105.291
1.5	1.5	0	-0.300734	-84.0367							-84.0367
1.5	1.5	0	-0.240383	-67.5361							-67.5361
1.5	1.5	0	-0.188816	-54.3328							-54.3328
1.5	1.5	0	0.0576874	-1.60113							-1.60113
1.5	1.5	0	0.22429	25.554							25.554
1.5	1.5	0	0.375875	45.3728							45.3728
1.5	1.5	0	0.445859	53.1848							58.6718
1.5	1.5	0	0.492893	58.0174							59.8202
1.5	1.5	0	0.537094	62.2781							62.0556
1.5	1.5	0	0.556644	64.0813							64.5057
1.5	1.5	0	0.594044	67.4002							66.7967
1.5	1.5	0	0.614445	69.1416							68.7283
1.5	1.5	0	0.645612	71.7138							70.4186
1.5	1.5	0	0.643628	71.5532							71.8677
1.5	1.5	0	0.662612	73.0741							73.1345
1.5	1.5	0	0.676495	74.1636							74.2851
1.5	1.5	0	0.698596	75.8598							75.3176
1.5	1.5	0	0.710496	76.7546							76.1651
1.5	1.5	0	0.714179	77.029							76.7942
1.5	1.5	0	0.713896	77.008							77.1574
1.5	1.5	0	0.724379	77.7828							77.416
1.5	1.5	0	0.717296	77.2603							77.7626
1.5	1.5	0	0.724379	77.7828							78.179
1.5	1.5	0	0.741096	78.999							78.6287
1.5	1.5	0	0.74308	79.1418							79.1123
1.5	1.5	0	0.752996	79.851							79.5476
1.5	1.5	0	0.75073	79.6896							79.8671
1.5	1.5	0	0.759796	80.3328							80.1725
1.5	1.5	0	0.75838	80.2327							80.5432
1.5	1.5	0	0.764897	80.6918							80.9175
1.5	1.5	0	0.781047	81.8159							81.2376
1.5	1.5	0	0.78048	81.7767							81.5407
1.5	1.5	0	0.77538	81.4236							81.7372
1.5	1.5	0	0.786147	82.1669							81.8067
1.5	1.5	0	0.780197	81.7572							81.8947
1.5	1.5	0	0.781047	81.8159							82.0633
1.5	1.5	0	0.786147	82.1669							82.2549
1.5	1.5	0	0.79068	82.4774							82.4088
1.5	1.5	0	0.80258	83.2856							82.5542
1.5	1.5	0	0.78643	82.1863							82.6854
1.5	1.5	0	0.79323	82.6514							82.7246
1.5	1.5	0	0.79833	82.9981							82.6748
1.5	1.5	0	0.796347	82.8634							82.6729
1.5	1.5	0	0.788697	82.3417							82.7323
1.5	1.5	0	0.789547	82.3999							82.808
1.5	1.5	0	0.80088	83.1707							82.8996
1.5	1.5	0	0.803147	83.3239							83.0269
1.5	1.5	0	0.801164	83.1899							83.1583
1.5	1.5	0	0.795214	82.7864							83.1661
1.5	1.5	0	0.80768	83.6291							83.0348
1.5	1.5	0	0.800314	83.1324							82.917
1.5	1.5	0	0.789263	82.3805							82.8756
1.5	1.5	0	0.786997	82.2252							82.7933
1.5	1.5	0	0.809097	83.7242							82.7891
1.5	1.5	0	0.789263	82.3805							82.8602
1.5	1.5	0	0.800314	83.1324							82.7996
1.5	1.5	0	0.801447	83.209							82.5679
1.5	1.5	0	0.780763	81.7963							82.1733
-1.5	0	1.5	0.78303	81.9526							81.0113
-1.5	0	1.5	0.74308	79.1418							53.5947
-1.5	0	1.5	0.53851	62.4104							41.08
-1.5	0	1.5	0.314391	37.8405							37.8405
-1.5	0	1.5	0.148355	13.9358							13.9358
-1.5	0	1.5	-0.0377972	-20.1028							-2.00089
-1.5	0	1.5	-0.119398	-37.8037							-17.7764
-1.5	0	1.5	-0.148865	-44.6499							-32.1433
-1.5	0	1.5	-0.170399	-49.8109							-49.8678
-1.5	0	1.5	-0.188249	-54.1922							-51.6766
-1.5	0	1.5	-0.182866	-52.861							-53.673
-1.5	0	1.5	-0.195049	-55.8861							-55.5275
-1.5	0	1.5	-0.204683	-58.3096							-57.1582
-1.5	0	1.5	-0.207233	-58.9557							-58.6874
-1.5	0	1.5	-0.206383	-58.7401							-60.1157
-1.5	0	1.5	-0.217716	-61.6329							-61.3381
-1.5	0	1.5	-0.222816	-62.9474							-62.3109
-1.5	0	1.5	-0.231883	-65.3039							-63.0426
-1.5	0	1.5	-0.225933	-63.7546							-63.4889
-1.5	0	1.5	-0.219133	-61.9972							-63.6957
-1.5	0	1.5	-0.235283	-66.1941							-63.5729
-1.5	0	1.5	-0.228483	-64.4173							-63.4998
-1.5	0	1.5	-0.2214	-62.5815							-63.5611
-1.5	0	1.5	-0.22395	-63.2406							-63.3514
-1.5	0	1.5	-0.231316	-65.1559							-63.1376
-1.5	0	1.5	-0.221116	-62.5083							-63.1111
-1.5	0	1.5	-0.222816	-62.9474							-63.0962
-1.5	0	1.5	-0.222816	-62.9474							-62.9957
-1.5	0	1.5	-0.2265	-63.9017							-63.0202
-1.5	0	1.5	-0.219699	-62.1432							-63.1854
-1.5	0	1.5	-0.222533	-62.8742							-63.3055
-1.5	0	1.5	-0.2282	-64.3435							-63.3978
-1.5	0	1.5	-0.225366	-63.6076							-63.523
-1.5	0	1.5	-0.225083	-63.5342							-63.4067
-1.5	0	1.5	-0.225933	-63.7546							-62.9231
-1.5	0	1.5	-0.220266	-62.2892							-62.1732
-1.5	0	1.5	-0.208083	-59.1716							-61.7289
-1.5	0	1.5	-0.203266	-57.9514							-61.5254
-1.5	0	1.5	-0.210916	-59.8926							-61.306
-1.5	0	1.5	-0.219416	-62.0702							-61.5527
-1.5	0	1.5	-0.2231	-63.0207							-62.1499
-1.5	0	1.5	-0.222533	-62.8742							-62.3941
-1.5	0	1.5	-0.220833	-62.4353							-62.5055
-1.5	0	1.5	-0.216866	-61.4146							-62.5795
-1.5	0	1.5	-0.221683	-62.6546							-62.718
-1.5	0	1.5	-0.2265	-63.9017							-63.0275
-1.5	0	1.5	-0.214316	-60.761							-63.2115
-1.5	0	1.5	-0.227916	-64.2698							-63.2426
-1.5	0	1.5	-0.213466	-60.5436							-63.1481
-1.5	0	1.5	-0.223383	-63.0939							-62.9328
-1.5	0	1.5	-0.236983	-66.6406							-62.8201
-1.5	0	1.5	-0.220266	-62.2892							-63.1711
-1.5	0	1.5	-0.217999	-61.7057							-63.7327
-1.5	0	1.5	-0.229616	-64.7124							-64.5808
-1.5	0	1.5	-0.236983	-66.6406							-65.6639
-1.5	0	1.5	-0.236983	-66.6406							-66.5583
-1.5	0	1.5	-0.239533	-67.3119							-67.1863
-1.5	0	1.5	-0.241233	-67.7606							-67.7362
-1.5	0	1.5	-0.240666	-67.6109							-68.3264
-1.5	0	1.5	-0.247467	-69.4134							-69.0492
2.5	2.5	0	-0.24435	-68.5855							-52.0944
2.5	2.5	0	-0.217716	-61.6329							-39.6919
2.5	2.5	0	-0.174932	-50.9147							-27.1239
2.5	2.5	0	-0.00266337	-13.0274							-13.0274
2.5	2.5	0	0.232506	26.7397							6.64469
2.5	2.5	0	0.413842	49.7068							24.7727
2.5	2.5	0	0.505927	59.3011							42.8704
2.5	2.5	0	0.574211	65.6611							65.8782
2.5	2.5	0	0.620111	69.6171							69.3153
2.5	2.5	0	0.664595	73.2309							72.2958
2.5	2.5	0	0.691229	75.2995							75.0106
2.5	2.5	0	0.720979	77.5325							77.3359
2.5	2.5	0	0.754413	79.9517							79.2096
2.5	2.5	0	0.77283	81.2464							80.772
2.5	2.5	0	0.78558	82.128							82.0469
2.5	2.5	0	0.80343	83.343							83.0764
2.5	2.5	0	0.810797	83.8381							84.033
2.5	2.5	0	0.825531	84.818							85.0048
2.5	2.5	0	0.843948	86.0241							85.9817
2.5	2.5	0	0.860098	87.0657							86.9512
2.5	2.5	0	0.877948	88.2008							87.8914
2.5	2.5	0	0.883331	88.54							88.7337
2.5	2.5	0	0.903165	89.7778							89.4311
2.5	2.5	0	0.909965	90.1982							89.9728
2.5	2.5	0	0.917615	90.6689							90.4588
2.5	2.5	0	0.916482	90.5993							91.0372
2.5	2.5	0	0.919315	90.7731							91.7179
2.5	2.5	0	0.953599	92.8528							92.4673
2.5	2.5	0	0.966066	93.5994							93.2636
2.5	2.5	0	0.978249	94.3246							93.962
2.5	2.5	0	0.980799	94.4759							94.4071
2.5	2.5	0	0.989299	94.979							94.6939
2.5	2.5	0	0.983066	94.6102							94.8956
2.5	2.5	0	0.994399	95.2801							95.0772
2.5	2.5	0	0.990433	95.046							95.2832
2.5	2.5	0	0.999216	95.5639							95.4947
2.5	2.5	0	1.00205	95.7306							95.6222
2.5	2.5	0	1.01055	96.2298							95.7454
2.5	2.5	0	0.993549	95.2299							95.8791
2.5	2.5	0	1.00602	95.9637							95.9836
2.5	2.5	0	1.01168	96.2962							96.0937
2.5	2.5	0	1.01168	96.2962							96.2625
2.5	2.5	0	1.01367	96.4124							96.4296
2.5	2.5	0	1.01225	96.3294							96.5359
2.5	2.5	0	1.0233	96.9761							96.5997
2.5	2.5	0	1.01905	96.7276							96.6696
2.5	2.5	0	1.0148	96.4788							96.7543
2.5	2.5	0	1.01962	96.7607							96.8521
2.5	2.5	0	1.02273	96.9429							97.0154
2.5	2.5	0	1.02868	97.2904							97.2309
2.5	2.5	0	1.03237	97.5052							97.3971
2.5	2.5	0	1.03633	97.7364							97.459
2.5	2.5	0	1.03435	97.6208							97.4563
2.5	2.5	0	1.02585	97.125							97.4328
2.5	2.5	0	1.02812	97.2573							97.4111
2.5	2.5	0	1.03293	97.5382							97.442
2.5	2.5	0	1.03152	97.4557							97.5224
2.5	2.5	0	1.0369	97.7694							97.5895
2.5	2.5	0	1.0335	97.5713							97.6154
2.5	2.5	0	1.03293	97.5382							97.5619
-2.5	0	2.5	1.0284	97.2739							97.3918
-2.5	0	2.5	0.962949	93.4132							97.4722
-2.5	0	2.5	0.635412	70.8834							70.8834
-2.5	0	2.5	0.362275	43.7627							43.7627
-2.5	0	2.5	0.0653375	-0.2163							-0.2163
-2.5	0	2.5	-0.025897	-17.6705							-17.6705
-2.5	0	2.5	-0.0723643	-27.3803							-27.3803
-2.5	0	2.5	-0.135832	-41.5913							-41.5913
-2.5	0	2.5	-0.164732	-48.4397							-46.6199
-2.5	0	2.5	-0.198449	-56.7383							-51.5785
-2.5	0	2.5	-0.225933	-63.7546							-57.2013
-2.5	0	2.5	-0.217999	-61.7057							-62.1962
-2.5	0	2.5	-0.230183	-64.8601							-63.6088
-2.5	0	2.5	-0.2299	-64.7863							-65.2101
-2.5	0	2.5	-0.231316	-65.1559							-66.8386
-2.5	0	2.5	-0.248883	-69.7907							-68.4506
-2.5	0	2.5	-0.2486	-69.7152							-70.238
-2.5	0	2.5	-0.257667	-72.1441							-71.8847
-2.5	0	2.5	-0.26475	-74.0596							-73.0247
-2.5	0	2.5	-0.254267	-71.2302							-73.9632
-2.5	0	2.5	-0.26985	-75.4486							-74.7907
-2.5	0	2.5	-0.2673	-74.7531							-75.4175
-2.5	0	2.5	-0.271834	-75.991							-75.8898
-2.5	0	2.5	-0.275517	-77.0016							-76.24
-2.5	0	2.5	-0.273817	-76.5346							-76.6269
-2.5	0	2.5	-0.2741	-76.6124							-77.074
-2.5	0	2.5	-0.275234	-76.9237							-77.4762
-2.5	0	2.5	-0.284584	-79.5076							-77.9076
-2.5	0	2.5	-0.2809	-78.4864							-78.5238
-2.5	0	2.5	-0.278634	-77.8601							-79.3863
-2.5	0	2.5	-0.294784	-82.3583							-80.2062
-2.5	0	2.5	-0.274384	-76.6902							-80.8083
-2.5	0	2.5	-0.295917	-82.6771							-81.6593
-2.5	0	2.5	-0.293367	-81.9604							-81.8443
-2.5	0	2.5	-0.2894	-80.8496							-81.2353
-2.5	0	2.5	-0.288834	-80.6913							-80.5549
-2.5	0	2.5	-0.28685	-80.1382							-79.8703
-2.5	0	2.5	-0.265317	-74.2136							-79.4419
-2.5	0	2.5	-0.2775	-77.5475							-79.0724
-2.5	0	2.5	-0.282034	-78.8001							-78.6435
-2.5	0	2.5	-0.28345	-79.1929							-78.2704
-2.5	0	2.5	-0.289684	-80.9288							-77.8073
-2.5	0	2.5	-0.275234	-76.9237							-77.589
-2.5	0	2.5	-0.263617	-73.7521							-77.6216
-2.5	0	2.5	-0.270983	-75.7584							-77.8403
-2.5	0	2.5	-0.2843	-79.4289							-78.2625
-2.5	0	2.5	-0.282034	-78.8001							-78.4227
-2.5	0	2.5	-0.289967	-81.008							-78.0789
-2.5	0	2.5	-0.278917	-77.9383							-77.4691
-2.5	0	2.5	-0.26985	-75.4486							-76.8704
-2.5	0	2.5	-0.2826	-78.9572							-76.3535
-2.5	0	2.5	-0.267583	-74.8303							-75.9783
-2.5	0	2.5	-0.27325	-76.3792							-75.8908
-2.5	0	2.5	-0.267017	-74.6759							-76.0974
-2.5	0	2.5	-0.276084	-77.1574							-76.4097
-2.5	0	2.5	-0.2741	-76.6124							-76.8207
-2.5	0	2.5	-0.274384	-76.6902							-77.3259
-2.5	0	2.5	-0.280617	-78.408							-77.895
-2.5	0	2.5	-0.278634	-77.8601							-78.6259
-2.5	0	2.5	-0.285434	-79.7439							-79.4428
1.5	1.5	0	-0.284867	-79.5863							-70.3877
1.5	1.5	0	-0.2707	-75.6809							-62.8993
1.5	1.5	0	-0.236416	-66.4916							-56.4095
1.5	1.5	0	-0.168132	-49.2613							-49.804
1.5	1.5	0	-0.106931	-34.9812							-43.087
