# Supplementary material for: Design and control of a novel pneumatic soft robot based on the improved particle swarm optimization algorithm
Source: PLoS One. 2025 Sep 25;20(9):e0333187. doi: 10.1371/journal.pone.0333187 (PMC12463288; doi:10.1371/journal.pone.0333187)
Supplement: S2 Table — (XLSX) [file pone.0333187.s002.xlsx]

## Sheet: Sheet1
-3	252.648	253.138	251.649		252.478		-35.129	-0.35129	-95.1
-2.5	255.076	254.719	255.096		254.964		-32.6437	-0.326437	-88
-2.1	258.269	258.116	258.473		258.286		-29.3213	-0.293213	-81.2
-1.5	263.767	262.93	262.747		263.148		-24.4593	-0.244593	-78.7
-1.2	265.337	266.245	265.511		265.698		-21.9097	-0.219097	-64.4
-1	268.448	268.438	268.979		268.622		-18.9857	-0.189857	-49.7
-0.5	281.311	281.525	282.076		281.637		-5.97	-0.0597	-38.1
0	287.41	287.706	287.706		287.607		0	0	0
0.5	332.923	332.424	333.301		332.883		45.2753	0.452753	56.6
1	366.39	365.737	365.972		366.033		78.4257	0.784257	81.4
1.3	379.844	380.374	380.303		380.174		92.5663	0.925663	89.4
1.8	407.191	406.273	407.058		406.841		119.233	1.19233	105.7
2.3	419.41	419.482	420.573		419.822		132.214	1.32214	116.3
																38.814
																-126.89
																196.19
																-12.504
