# Supplementary material for: Design and control of a novel pneumatic soft robot based on the improved particle swarm optimization algorithm
Source: PLoS One. 2025 Sep 25;20(9):e0333187. doi: 10.1371/journal.pone.0333187 (PMC12463288; doi:10.1371/journal.pone.0333187)
Supplement: S3 Table — (XLSX) [file pone.0333187.s003.xlsx]

## Sheet: Sheet1
Voltage/V	Air pressure/Mpa	Feedback/V
0.3	0.008	1.58
0.5	0.016	1.67
0.7	0.024	1.75
0.9	0.033	1.84
1	0.037	1.88
1.1	0.042	1.93
1.2	0.047	1.97
1.4	0.056	2.07
1.6	0.065	2.16
1.8	0.074	2.24
2	0.082	2.33
2.2	0.091	2.42
2.4	0.1	2.51
2.6	0.109	2.6
2.8	0.117	2.68
3	0.126	2.77
3.2	0.134	2.86
3.4	0.143	2.94
