# Supplementary material for: Design and control of a novel pneumatic soft robot based on the improved particle swarm optimization algorithm
Source: PLoS One. 2025 Sep 25;20(9):e0333187. doi: 10.1371/journal.pone.0333187 (PMC12463288; doi:10.1371/journal.pone.0333187)
Supplement: S4 Table — (XLSX) [file pone.0333187.s004.xlsx]

## Sheet: lvtemporary_797349
standard	GA-PID	IPSO-PID	PID
35	7.52522	29.6975	14.1874
35	4.18657	30.5683	6.71434
35	3.99694	31.7998	4.66489
35	3.77187	31.9903	3.10116
35	2.11804	32.2137	2.36933
35	4.51868	32.5111	2.98181
35	10.9935	32.7832	4.96227
35	23.7646	32.8162	6.90845
35	31.3259	34.4064	7.97179
35	37.4177	34.6591	7.8938
35	43.9427	36.2632	7.36556
35	48.7633	36.8585	6.80676
35	53.1155	38.2969	6.54687
35	56.9287	38.2014	7.051
35	58.226	37.6273	7.69231
35	55.5639	37.4595	8.35809
35	51.53	37.9306	9.87918
35	47.4642	36.6978	11.1341
35	42.7374	37.5234	12.758
35	39.1007	36.9307	14.2782
35	35.7447	37.7551	14.302
35	34.9683	38.6226	13.2733
35	35.2312	38.4082	12.2472
35	36.2396	37.9146	12.925
35	36.8708	38.1138	14.3211
35	37.2097	37.7231	12.7249
35	37.863	37.8907	12.264
35	37.7384	37.8429	16.8741
35	37.0314	37.4435	20.0629
35	37.5009	37.4595	17.9771
35	34.8368	37.3715	16.2606
35	33.4174	36.9387	17.0846
35	32.048	36.5128	15.6584
35	32.7271	36.537	15.0822
35	34.5078	37.3795	14.4541
35	35.7566	36.9949	14.2579
35	35.7328	36.9789	16.4268
35	35.9237	37.6673	19.8424
35	36.1085	38.1696	24.3056
35	36.5375	37.787	28.8025
35	36.18	37.6193	34.74
35	36.8113	36.2068	37.5071
35	35.8938	36.4404	41.4341
35	36.1383	36.8023	42.3765
35	36.0668	35.5118	41.6316
35	34.7471	36.2712	42.493
35	35.058	36.7058	43.0828
35	34.3402	38.0422	46.2357
35	33.9269	38.8129	46.2197
35	34.6155	39.1534	44.7119
35	34.5437	38.7019	44.8878
33.6	34.8906	38.0182	46.9234
32.2	34.5975	38.7178	51.2528
30.8	34.5018	38.6702	53.2123
29.4	34.2803	37.4115	52.3503
28	33.9509	36.9227	51.101
26.6	32.2945	35.8435	50.4566
25.2	30.4643	35.5118	51.5619
23.8	28.0667	35.4065	52.3934
22.4	24.8625	35.1956	50.8885
21	22.1564	34.284	49.8635
19.6	20.2322	33.5641	53.288
18.2	19.3644	30.7353	57.2291
16.8	19.6375	29.2856	57.6621
15.4	19.7588	25.8512	55.2392
14	19.777	25.387	52.2494
12.6	19.6678	23.5265	53.7099
11.2	18.4847	23.5004	56.2778
9.8	17.0901	22.3395	55.242
8.4	15.0976	21.0567	53.5882
7	10.6506	20.9332	51.9582
5.6	5.18973	20.0931	49.7115
4.2	0.894927	20.5357	46.883
2.8	-0.603615	21.6553	40.4235
1.4	-1.58272	20.5446	27.9054
0	-0.0250224	20.465	18.325
0	1.42357	1.5428	11.2911
0	3.90215	1.7565	6.18177
0	5.02334	1.0893	-0.0997161
0	3.41088	1.2054	-6.47917
0	1.37066	6.42999	-10.449
0	-5.03779	1.94315	-11.1528
0	-7.71179	0.153886	-10.1127
0	-8.48085	0.436834	-9.04781
0	-8.22671	0.651249	-8.0092
0	-4.86564	0.826528	-6.96046
0	-0.0952176	2.6008	-6.11768
0	5.62386	3.7374	-5.20543
0	10.5604	-0.63829	-3.49074
0	11.5233	-4.18249	-0.486739
0	9.90531	-2.74212	2.81601
0	0.419944	-2.83339	5.85272
0	-7.04215	-1.4105	8.34418
0	-12.0424	-1.0851	11.796
0	-12.8544	-2.60542	16.4663
0	-9.79712	-2.77845	20.019
0	-6.08509	-2.97542	19.9803
0	-2.72625	-2.07692	18.3188
0	3.77187	-2.86165	16.9567
0	8.36998	-2.60217	15.0358
3.12639e-13	12.5057	-2.62934	12.4675
-1.6	15.0855	-4.57077	6.24407
-3.2	11.2102	-4.02337	1.04324
-4.8	1.01232	-2.87303	-5.05444
-6.4	-4.6991	-2.93239	-6.95312
-8	-8.3397	-2.47767	-8.22524
-9.6	-11.26	-2.52706	-9.45454
-11.2	-13.2012	-2.66538	-9.76996
-12.8	-13.8378	-3.68562	-7.30514
-14.4	-14.3082	-2.26051	-3.43371
-16	-14.3137	-2.49742	-0.265002
-17.6	-13.4375	-1.41356	2.43555
-19.2	-13.0857	-2.0337	5.62147
-20.8	-12.689	-2.6555	7.44038
-22.4	-11.7654	-2.57645	6.01336
-24	-12.6173	-5.5793	3.32167
-25.6	-13.8981	-6.73285	-0.0861273
-27.2	-16.2676	-8.89425	-5.24796
-28.8	-19.0397	-10.3391	-11.7584
-30.4	-24.4703	-11.7	-18.5594
-32	-31.464	-10.9623	-23.6288
-33.6	-33.425	-14.849	-26.8885
-35.2	-30.3333	-15.4835	-30.4281
-36.8	-30.405	-16.5898	-33.8434
-38.4	-30.2855	-18.1423	-36.1264
-40	-30.8624	-19.8311	-37.585
-40	-32.9296	-21.0834	-38.0841
-40	-34.0459	-26.8674	-38.2838
-40	-35.8222	-29.8051	-38.4587
-40	-38.5587	-29.3006	-39.3333
-40	-39.6128	-30.0576	-40.1654
-40	-41.3503	-29.5966	-40.5992
-40	-41.4909	-28.9392	-41.1956
-40	-41.7795	-30.1346	-42.0548
-40	-42.1976	-31.2908	-42.6312
-40	-42.6292	-32.5846	-43.2005
-40	-42.5724	-33.951	-43.7568
-40	-42.426	-36.5905	-44.3009
-40	-42.3894	-40.025	-44.8278
-40	-42.6697	-41.3344	-44.4894
-40	-42.771	-42.054	-44.443
-40	-43.1261	-41.734	-44.6044
-40	-43.1422	-41.2773	-44.8416
-40	-42.8438	-41.0379	-45.2262
-40	-42.8034	-42.7295	-45.287
-40	-42.6819	-43.4524	-44.9469
-40	-42.1363	-45.0417	-44.7516
-40	-42.0053	-43.7742	-45.0803
-40	-42.0217	-42.8671	-45.1919
-40	-41.5157	-42.9359	-45.4826
-40	-41.7713	-43.4984	-45.9033
-39.25	-41.5033	-43.7857	-45.6895
-38.5	-41.2342	-43.1309	-45.0647
-37.75	-41.7301	-42.9474	-45.0683
-37	-41.2301	-44.8224	-45.6267
-36.25	-41.0056	-43.349	-45.7171
-35.5	-41.1263	-43.7972	-45.5489
-34.75	-41.371	-44.6725	-44.9924
-34	-40.8931	-42.7524	-44.336
-33.25	-40.6675	-44.177	-44.1235
-32.5	-39.6936	-42.3401	-43.6701
-31.75	-39.5873	-43.6478	-43.8818
-31	-39.2205	-42.8785	-44.1906
-30.25	-38.1386	-42.3859	-43.6735
-29.5	-35.7504	-40.5481	-42.4327
-28.75	-34.521	-39.3894	-41.9406
-28	-32.3286	-38.8796	-40.814
-27.25	-29.6809	-37.8288	-37.218
-26.5	-25.3124	-36.4782	-32.5611
-25.75	-20.5333	-35.4356	-28.3801
-25	-16.2082	-35.0778	-23.0303
-24.25	-14.199	-34.3521	-18.3987
-23.5	-15.4619	-33.7173	-15.8951
-22.75	-18.2334	-33.5949	-14.5579
-22	-25.2119	-32.3409	-14.7608
-21.25	-27.9814	-33.0838	-16.8214
-20.5	-28.9562	-32.9506	-19.5094
-19.75	-30.1706	-30.982	-21.8511
-19	-29.2902	-32.5181	-23.4015
-18.25	-27.1256	-31.9868	-26.695
-17.5	-23.7492	-31.0041	-29.4762
-16.75	-17.4332	-30.3324	-28.3026
-16	-12.6449	-31.0151	-27.7747
-15.25	-10.887	-32.197	-29.0259
-14.5	-10.0604	-32.4074	-25.3457
-13.75	-9.88679	-32.6179	-18.9364
-13	-11.0542	-32.6179	-14.9733
-12.25	-11.782	-33.0727	-11.9122
-11.5	-11.1488	-32.8729	-6.38646
-10.75	-11.3768	-32.4184	-3.52688
-10	-11.3768	-30.5635	-4.14942
-9.25	-12.0591	-28.4362	-4.99335
-8.5	-11.9981	-23.1658	-7.06576
-7.75	-12.7331	-20.3504	-7.47506
-7	-12.6449	-17.0609	-9.52303
-6.25	-11.5101	-15.3794	-9.5665
-5.5	-11.7654	-13.3677	-10.8462
-4.75	-11.9594	-12.8003	-10.9084
-4	-10.1611	-12.7282	-12.1802
-3.25	-9.4717	-11.9156	-13.0086
-2.5	-7.43398	-12.584	-9.66464
-1.75	-6.49009	-11.4026	-6.63727
-1	-2.3669	-8.87396	-3.86868
-0.25	-0.0133215	-8.50904	1.49755
0.5	2.71956	-7.31675	4.35742
1.25	4.45935	-6.9441	6.40526
2	5.52867	-5.96988	9.31937
2.75	6.8873	-5.32927	9.77686
3.5	6.43989	-5.03955	6.68084
4.25	3.66531	-5.30928	6.16792
5	3.94362	-4.60067	7.24218
5.75	1.67646	-0.236967	4.4669
6.5	0.531292	0.0855353	0.511679
7.25	0.88319	1.6136	0.243232
8	3.54103	8.4134	-0.845748
8.75	6.38027	8.55436	-2.42529
9.5	6.89327	9.18284	-0.654058
10.25	9.59307	10.5737	-2.20439
11	13.0548	14.818	-3.85565
11.75	13.5137	21.3034	-1.82581
12.5	14.8798	23.6482	-0.274055
13.25	14.6016	23.2566	-0.507094
14	13.1695	19.9778	0.539672
14.75	13.6164	17.3253	2.57489
15.5	13.5258	14.5081	3.1702
16.25	13.2601	11.2425	2.45153
17	15.4789	12.8037	2.68724
17.75	15.4728	12.426	4.70512
18.5	16.8961	16.5594	8.15524
19.25	16.9688	20.1374	11.5619
20	17.5083	22.5845	15.8749
20.75	18.2299	23.1084	20.2544
21.5	18.4604	23.483	22.9382
22.25	20.2383	20.792	26.0891
23	20.7481	19.5872	31.2379
23.75	22.126	18.5267	35.9626
24.5	23.1639	18.0524	39.1769
25.25	24.0801	17.7835	41.1379
26	24.9595	18.6785	42.3795
26.75	31.4704	19.2314	43.9086
27.5	33.0874	18.5803	42.7078
28.25	33.3874	20.5623	38.0509
29	34.8368	20.7125	33.9031
29.75	31.6991	21.365	26.9253
30.5	27.7159	22.3746	19.1269
31.25	24.1771	23.5613	13.9193
32	21.1063	25.2234	11.4978
32.75	22.7694	27.2877	11.0459
33.5	24.5775	28.9065	11.8858
34.25	27.044	30.6017	13.8826
35	30.9284	30.9771	16.1031
35	31.0127	31.9903	18.9017
35	33.9629	32.346	21.4724
35	35.3507	32.9315	24.7495
35	38.0765	33.8345	28.641
35	38.1595	35.617	30.7904
35	39.8742	35.5442	29.3518
35	40.7867	35.6575	28.234
35	41.4972	35.8031	32.1618
35	40.9102	35.1307	38.7185
35	37.6612	36.3357	41.9389
35	33.7771	35.4632	43.3944
35	30.3618	36.3115	44.9714
35	27.7461	37.4994	45.0169
35	29.2453	36.8826	45.174
35	31.3259	37.0671	45.3402
35	33.1234	36.8103	44.8135
35	35.7805	37.5394	44.6154
35	37.3346	37.2754	45.5224
35	38.0291	37.5314	45.6106
35	38.5387	36.8906	45.0848
35	39.1894	37.7072	45.5417
35	39.467	37.0992	46.5857
35	39.6795	35.5604	47.9068
35	38.9174	36.3276	48.0389
35	35.2671	36.8424	45.8624
35	31.362	37.0911	42.6845
35	28.5323	37.795	41.2254
35	28.1453	37.4035	40.9324
35	29.6438	37.9226	39.4575
35	31.7292	37.8987	36.8357
35	34.771	37.6513	33.3184
35	36.728	37.2994	31.8276
35	38.6689	37.9943	31.1963
35	39.7208	36.9548	28.3121
35	40.2925	37.4755	27.1887
35	40.1983	38.0979	27.0789
35	36.7399	38.5909	25.2207
35	32.4027	38.4956	26.4082
35	32.8052	38.6385	28.1911
35	32.7512	37.771	27.3286
35	33.8191	37.5234	26.9546
35	36.18	37.9625	27.0996
35	37.4534	37.6992	28.2176
35	38.5565	36.746	32.4431
35	37.8274	37.6593	35.0575
35	38.1892	37.1312	35.7316
35	38.1773	36.9147	34.728
35	34.4958	37.5234	33.5039
35	34.1665	38.1298	32.63
35	34.1905	37.0992	32.4531
35	33.4534	36.8264	34.6628
33.6	34.424	37.2354	37.956
32.2	34.9025	37.0029	41.1258
30.8	34.777	37.6433	43.7755
29.4	36.2396	37.3395	45.4665
28	35.9773	37.5634	47.4546
26.6	35.7745	37.6912	48.9226
25.2	32.1142	36.3196	48.4152
23.8	29.1487	36.7219	46.4938
22.4	26.7958	35.706	44.4558
21	23.8677	34.7323	40.8744
19.6	21.3915	33.6543	36.4103
18.2	19.152	33.3179	31.3872
16.8	17.8479	32.6431	23.8331
15.4	16.4902	31.4512	15.0651
14	16.8598	30.1586	9.69354
12.6	16.2054	29.7143	6.63349
11.2	15.83	28.6279	4.43053
9.8	15.0855	28.2981	3.00774
8.4	13.9124	27.5515	2.73676
7	12.373	26.1601	3.88312
5.6	11.0115	23.3611	5.80315
4.2	8.86126	17.7745	8.71415
2.8	5.22539	13.1255	13.554
1.4	1.05342	11.4927	17.5251
0	-1.25674	9.69734	19.3141
0	-2.01866	1.3317	20.4436
0	-3.95685	1.7504	21.2667
0	-3.45496	1.8527	21.1668
0	-2.92309	2.59193	20.2168
0	-3.114	2.12613	15.5185
0	-2.27988	2.23105	8.061
0	-2.13479	4.56209	2.18862
0	-1.78625	4.61951	-2.55025
0	-0.737865	5.85038	-7.79586
0	-0.25894	5.94551	-13.8121
0	0.818644	2.6576	-19.005
0	2.01789	2.35406	-19.7768
0	2.20643	-0.36414	-15.0488
0	1.7765	-1.85635	-10.1918
0	1.88834	-3.45741	-7.54095
0	2.25947	-3.7154	-4.9778
0	1.45884	-2.78402	-2.27293
0	0.894927	-4.49107	-0.5429
0	0.554738	-2.78085	0.204309
0	-0.0542725	-1.1568	0.147256
0	0.00423071	-1.2961	-0.412846
0	-0.317389	-1.4593	-1.08771
0	0.314496	-1.1844	-1.58113
0	0.244218	-1.3022	-2.52332
3.12639e-13	0.0159328	-1.5213	-4.12787
-1.6	-0.299855	-11.4731	-5.7209
-3.2	-0.294011	-12.2752	-6.66447
-4.8	-0.0893687	-9.48336	-6.48543
-6.4	-1.1344	-8.09411	-5.32082
-8	-0.912877	-6.77307	-2.30288
-9.6	-1.49544	-6.75296	1.28548
-11.2	-4.29087	-6.76302	3.03214
-12.8	-5.85088	-6.29084	3.89191
-14.4	-9.76909	-6.27076	5.1471
-16	-13.5637	-6.87366	5.86578
-17.6	-14.7664	-7.6395	4.81892
-19.2	-16.4293	-7.90206	1.53892
-20.8	-16.9885	-6.89378	-3.41619
-22.4	-16.5746	-7.18575	-8.02417
-24	-17.6577	-8.18513	-12.581
-25.6	-18.1855	-9.2191	-19.2032
-27.2	-19.3091	-9.85991	-23.6936
-28.8	-22.3453	-10.9316	-25.807
-30.4	-28.9513	-13.1819	-27.9077
-32	-31.6244	-14.3923	-28.7622
-33.6	-34.0871	-17.4278	-29.2252
-35.2	-35.6023	-19.1331	-29.6386
-36.8	-34.8029	-22.2989	-29.9588
-38.4	-35.1923	-24.2076	-30.0098
-40	-35.0884	-25.0698	-30.2173
-40	-35.3818	-24.3152	-29.819
-40	-36.6733	-25.6749	-31.3596
-40	-37.5849	-27.6725	-32.7406
-40	-37.313	-30.9379	-33.117
-40	-35.6921	-32.208	-34.8313
-40	-36.4247	-32.1527	-36.1354
-40	-36.2511	-31.7656	-38.2712
-40	-37.1239	-30.6956	-40.6067
-40	-39.6171	-31.7877	-42.1056
-40	-40.4579	-31.2136	-43.71
-40	-40.7512	-30.7727	-44.7685
-40	-41.9151	-31.4343	-45.294
-40	-41.1346	-30.9379	-45.4851
-40	-41.7713	-31.6993	-45.529
-40	-42.2793	-32.1306	-45.5645
-40	-42.6373	-32.363	-45.564
-40	-42.0872	-33.4615	-45.4904
-40	-42.4952	-35.1672	-45.5309
-40	-42.0545	-33.3615	-45.6538
-40	-41.9028	-34.2518	-45.4834
-40	-41.9438	-34.2295	-45.1515
-40	-41.8453	-35.2566	-45.0153
-40	-41.7425	-36.0405	-45.058
-40	-41.5941	-36.8265	-45.076
-40	-41.3172	-36.9052	-44.8797
-39.25	-41.3047	-40.1614	-44.6176
-38.5	-41.1263	-41.9168	-44.2726
-37.75	-41.8946	-43.9123	-44.1329
-37	-41.7301	-45.2843	-43.9658
-36.25	-41.0722	-45.1687	-43.8346
-35.5	-41.2052	-46.0362	-43.5406
-34.75	-41.1554	-45.2727	-43.3422
-34	-39.6043	-46.013	-43.1198
-33.25	-39.7233	-46.3491	-42.9474
-32.5	-39.6426	-46.407	-42.4159
-31.75	-39.4041	-46.9176	-42.333
-31	-38.5932	-46.2563	-42.0028
-30.25	-38.3122	-44.4189	-41.4275
-29.5	-36.9828	-44.0043	-41.0704
-28.75	-36.0995	-43.5903	-40.235
-28	-35.2691	-41.6083	-39.5232
-27.25	-33.3465	-41.0949	-37.4207
-26.5	-30.6149	-38.8004	-33.8484
-25.75	-27.52	-37.1302	-29.5596
-25	-22.7723	-36.7928	-23.3003
-24.25	-16.1003	-35.514	-16.4231
-23.5	-11.9871	-36.3659	-10.1419
-22.75	-12.2638	-38.3029	-5.01742
-22	-12.2085	-37.5582	-1.5342
-21.25	-16.0949	-35.1784	-1.51617
-20.5	-24.5259	-34.5975	-3.46726
-19.75	-28.5236	-32.7398	-7.53289
-19	-30.252	-30.4094	-13.3139
-18.25	-29.3917	-30.6515	-18.9798
-17.5	-28.9756	-29.8819	-25.2647
-16.75	-27.0663	-30.7066	-31.0654
-16	-22.8134	-30.4204	-33.8781
-15.25	-15.6732	-30.9159	-34.927
-14.5	-9.58398	-30.4314	-36.0206
-13.75	-7.93263	-31.357	-37.3224
-13	-5.55919	-30.2775	-37.0935
-12.25	-6.80898	-29.0705	-35.8491
-11.5	-6.81467	-28.7751	-35.5142
-10.75	-8.35665	-26.6177	-35.0127
-10	-10.6473	-21.275	-34.1307
-9.25	-11.7765	-18.3002	-32.8744
-8.5	-12.6007	-15.3169	-30.7376
-7.75	-12.9701	-14.5168	-27.2291
-7	-12.7772	-14.7036	-24.0928
-6.25	-13.421	-15.1817	-21.9062
-5.5	-11.5212	-14.8282	-20.875
-4.75	-10.8034	-14.7763	-20.0958
-4	-10.3904	-13.8433	-18.798
-3.25	-8.50907	-11.7513	-16.7687
-2.5	-6.99099	-12.9962	-13.873
-1.75	-5.04353	-12.1108	-11.3151
-1	-2.60459	-10.6454	-8.56014
-0.25	-0.147853	-10.993	-4.1929
0.5	2.36559	-10.0943	-1.32382
1.25	3.85477	-9.91084	-0.91915
2	4.29922	-10.4207	-0.376269
2.75	5.55247	-7.17568	1.51576
3.5	3.52328	-6.3611	4.67255
4.25	2.95575	-5.5693	7.08877
5	2.15339	-2.58633	8.32872
5.75	1.24725	-1.13848	9.2431
6.5	2.20054	0.0855353	9.56918
7.25	3.5647	0.436834	9.46808
8	5.71908	0.495331	10.7597
8.75	7.49653	1.52628	14.7789
9.5	9.33502	2.46556	19.0282
10.25	10.3499	5.4504	21.6173
11	10.5604	11.4557	21.5037
11.75	10.9514	14.6905	21.6341
12.5	11.1138	17.586	22.7506
13.25	12.3308	20.1729	22.3295
14	12.8556	17.559	19.6528
14.75	12.928	16.8841	19.0564
15.5	13.9608	15.2094	17.448
16.25	14.0816	15.1639	19.3094
17	14.783	17.1364	22.5183
17.75	17.0173	17.7924	24.1627
18.5	18.3694	18.5177	30.2694
19.25	20.3415	19.1602	33.548
20	21.5554	19.7649	36.17
20.75	21.6404	19.2937	37.1182
21.5	22.1624	19.8359	36.0042
22.25	21.9985	19.2136	34.9233
23	21.5494	18.2852	31.682
23.75	22.3506	18.6696	24.1839
24.5	21.7982	18.0435	15.8928
25.25	22.9211	19.5428	10.5261
26	23.0121	20.2171	5.01901
26.75	23.2003	20.2526	1.14785
27.5	24.6745	21.4178	-0.968073
28.25	25.5476	21.3914	-2.31786
29	26.1052	25.4386	-0.987264
29.75	27.6553	28.2388	3.79904
30.5	28.8889	29.3866	6.31138
31.25	35.1117	30.877	10.1987
32	36.6446	31.2767	13.7501
32.75	36.7339	30.259	15.1986
33.5	36.5196	29.3529	15.9917
34.25	32.2645	30.0078	18.7529
35	28.1998	30.5349	23.8241
35	26.2264	31.2351	28.7545
35	26.0143	30.1837	30.9335
35	28.1574	30.6184	31.0482
35	30.6753	31.8329	32.5245
35	33.3694	32.0234	36.3504
35	36.18	32.4616	40.8422
35	37.8571	32.915	43.5698
35	38.6985	32.1972	45.8301
35	39.886	33.1865	47.1747
35	39.8034	33.6788	46.5027
35	40.1335	33.4575	46.1381
35	39.6618	33.1865	47.934
35	35.7387	33.6379	51.1393
35	34.43	33.244	52.0456
35	33.3394	34.0471	51.2076
35	32.9853	34.5124	49.4933
35	34.777	34.4227	48.2536
35	35.3268	35.4794	47.0979
35	36.5613	35.4227	45.7828
35	37.6671	35.8597	43.6761
35	37.6612	35.5847	43.6614
35	37.0254	35.3902	45.8301
35	35.6313	34.6835	47.4557
35	32.2585	35.4146	49.3633
35	31.2958	35.2686	51.4977
35	31.3259	35.5523	52.3112
35	31.6389	35.4227	51.594
35	33.3934	35.5604	49.7279
35	35.1117	35.8031	46.9888
35	36.472	35.5766	42.7338
35	37.8215	35.9727	38.129
35	36.9957	36.1664	32.7695
35	36.7339	36.0131	27.5364
35	36.0846	36.0212	23.1223
35	33.7591	35.9081	20.435
35	33.9749	35.9889	18.6151
35	33.1054	34.545	16.988
35	33.7112	35.5847	16.5769
35	34.4898	36.4001	19.3317
35	34.9922	36.6978	25.7446
35	35.3208	36.8585	31.0327
35	35.5358	36.5128	32.9943
35	35.6253	36.2632	33.3765
35	35.6194	35.8112	34.0833
35	35.4701	35.4713	34.931
35	34.8667	35.706	34.7886
35	34.5915	36.4082	35.1173
35	34.5197	35.997	35.9041
35	35.2731	36.239	36.26
35	35.506	36.9387	36.8203
35	35.5179	37.1392	36.3988
33.6	35.7626	37.6193	34.8793
32.2	36.1085	38.0581	33.5565
30.8	36.025	37.8508	35.1767
29.4	36.1502	38.4161	37.8553
28	35.0221	38.1298	40.1689
26.6	31.4463	38.9001	42.7613
25.2	27.976	38.7654	44.8964
23.8	24.5896	40.3662	46.7676
22.4	22.9272	39.7138	49.2424
21	22.2778	39.2482	51.3915
19.6	23.8859	39.2008	50.8298
18.2	24.347	38.4479	48.0631
16.8	24.6806	36.8826	42.0386
15.4	24.6017	34.4227	33.5867
14	22.3202	34.4798	25.4148
12.6	19.2855	31.1353	16.5019
11.2	15.612	30.9187	8.77023
9.8	9.28703	28.7377	3.73255
8.4	6.26106	26.6992	-0.195201
7	4.97581	25.5935	-2.2175
5.6	3.22758	22.4533	-0.628816
4.2	5.32646	20.7302	3.37434
2.8	6.02274	16.7128	6.67545
1.4	6.55319	13.7127	7.22715
0	7.47262	11.0941	7.71624
0	6.77988	2.5291	9.01512
0	5.17784	2.25352	10.745
0	2.27716	2.9673	10.1525
0	-4.4692	2.52788	7.65681
0	-7.08194	2.42999	5.18546
0	-8.23236	3.34315	3.60572
0	-8.88118	1.96252	1.44025
0	-7.63812	0.329551	-2.23997
0	-5.66219	0.475834	-7.89817
0	-2.47708	-0.0414566	-11.8349
0	1.82358	0.417332	-13.0406
0	5.60601	0.807059	-14.0877
0	9.08309	2.07871	-13.5255
0	9.74316	1.47776	-9.43605
0	8.30412	3.67975	-3.94122
0	3.46412	4.13096	1.21571
0	-3.37409	3.95826	5.05314
0	-7.13876	2.23105	6.78057
0	-8.44699	3.31427	8.17842
0	-9.06697	5.61239	8.83908
0	-8.54293	2.25288	9.46575
0	-5.67935	0.319795	9.58429
0	-3.00989	-0.510965	7.95287
0	1.67058	-1.16794	5.75052
3.12639e-13	6.61283	-1.5709	3.04739
-1.6	9.52105	-1.45289	0.0875703
-3.2	12.3368	-2.15201	-2.37551
-4.8	9.19705	-1.9253	-4.19438
-6.4	3.41088	-1.89575	-5.34781
-8	-2.78995	-3.22943	-5.82754
-9.6	-9.19073	-4.15264	-7.04962
-11.2	-12.4351	-6.9441	-8.29161
-12.8	-13.6515	-7.88185	-9.0064
-14.4	-13.5966	-8.74212	-9.04418
-16	-13.8543	-8.61035	-9.32655
-17.6	-13.6625	-9.22926	-9.62807
-19.2	-13.6296	-9.60542	-10.4576
-20.8	-14.0349	-11.4846	-11.6574
-22.4	-14.024	-14.1125	-12.36
-24	-14.8263	-15.8587	-13.0069
-25.6	-15.0873	-16.3284	-14.423
-27.2	-17.3154	-18.2896	-16.5806
-28.8	-20.2663	-18.8376	-18.4059
-30.4	-25.6484	-20.6795	-20.8222
-32	-29.2999	-20.5733	-23.1698
-33.6	-31.5867	-20.0535	-25.7094
-35.2	-32.8367	-20.977	-27.9842
-36.8	-33.2772	-22.3095	-29.5888
-38.4	-33.1291	-24.1323	-30.9668
-40	-33.9954	-25.5451	-32.4617
-40	-33.9037	-29.2677	-33.6778
-40	-34.8029	-32.208	-34.3664
-40	-35.7101	-32.6955	-34.6351
-40	-37.7772	-33.1282	-34.5406
-40	-39.6383	-32.5625	-34.9457
-40	-41.0639	-32.2302	-36.188
-40	-40.9682	-30.7396	-37.7154
-40	-40.889	-30.6295	-39.2283
-40	-42.1772	-30.9379	-41.3546
-40	-42.12	-30.1455	-42.8791
-40	-42.1568	-30.2995	-43.873
-40	-42.2099	-31.8541	-44.5882
-40	-42.0463	-32.6733	-45.1758
-40	-42.8964	-34.1292	-45.751
-40	-42.4138	-34.8543	-45.9868
-40	-42.2915	-35.4916	-45.695
-40	-42.7993	-36.5119	-45.3175
-40	-42.3486	-36.894	-45.2732
-40	-42.7993	-36.8715	-45.2021
-40	-41.6725	-36.3435	-45.2026
-40	-41.6642	-36.2088	-45.4565
-40	-41.557	-35.8276	-45.3672
-40	-40.8222	-35.4468	-44.7445
-40	-41.3793	-34.7315	-44.7154
-40	-40.8514	-35.0554	-44.6416
-39.25	-40.1676	-38.5855	-44.461
-38.5	-40.3697	-39.5255	-44.4965
-37.75	-40.1718	-41.8711	-43.9842
-37	-40.4789	-45.1803	-43.7992
-36.25	-39.8844	-46.8015	-44.0806
-35.5	-40.2055	-46.8247	-43.8241
-34.75	-41.0972	-47.2662	-44.1286
-34	-40.9015	-46.9989	-43.7031
-33.25	-39.7318	-44.3497	-43.3676
-32.5	-40.2561	-43.8432	-43.1229
-31.75	-40.2266	-41.9054	-43.09
-31	-39.0363	-42.3744	-42.6859
-30.25	-37.7903	-42.0083	-42.2285
-29.5	-37.2691	-41.5627	-41.6598
-28.75	-35.0748	-42.0769	-40.838
-28	-34.4754	-40.6164	-38.2628
-27.25	-30.3333	-39.6503	-34.9135
-26.5	-26.9674	-39.0381	-32.2732
-25.75	-22.1648	-37.0964	-30.5267
-25	-15.3643	-36.5006	-26.572
-24.25	-14.8099	-34.9884	-21.0251
-23.5	-14.2208	-33.7507	-15.7936
-22.75	-16.8972	-33.6617	-13.5283
-22	-23.7492	-32.5514	-14.5755
-21.25	-27.2243	-32.6622	-15.1088
-20.5	-29.9117	-31.0371	-15.4132
-19.75	-28.8882	-31.357	-17.344
-19	-28.7668	-30.7176	-20.8649
-18.25	-28.0304	-30.4644	-25.4921
-17.5	-26.0833	-29.827	-29.3634
-16.75	-20.0985	-28.8298	-30.9266
-16	-13.5528	-30.1126	-31.2684
-15.25	-9.65692	-30.3654	-31.3734
-14.5	-7.71179	-29.2348	-31.3865
-13.75	-7.54742	-28.9611	-30.9462
-13	-9.17385	-30.0137	-30.7705
-12.25	-10.3233	-30.2335	-30.5353
-11.5	-11.449	-29.9807	-29.1906
-10.75	-12.8599	-29.6295	-27.3958
-10	-13.0361	-29.3554	-25.4148
-9.25	-13.5747	-28.5783	-21.5056
-8.5	-13.0692	-28.0868	-15.0021
-7.75	-12.5014	-27.1174	-10.5164
-7	-12.5731	-22.9408	-7.22782
-6.25	-11.7709	-18.6056	-3.36177
-5.5	-10.2506	-16.2762	-0.840477
-4.75	-10.3513	-13.9778	0.103435
-4	-8.84738	-12.2752	0.765226
-3.25	-8.83048	-11.9464	0.453431
-2.5	-6.52428	-10.5228	-0.213691
-1.75	-5.10088	-10.3289	-1.03166
-1	-2.85943	-10.7578	-1.61642
-0.25	0.390649	-10.4616	-2.25645
0.5	1.82947	-10.9521	-2.53342
1.25	2.69595	-9.48336	-2.09312
2	2.97347	-9.02617	-1.20805
2.75	3.74819	-7.66978	-0.696249
3.5	4.13323	-6.38118	1.00573
4.25	4.91641	-4.91978	3.32244
5	5.65362	-3.20961	5.34775
5.75	6.27298	-3.16999	6.49646
6.5	6.66652	-0.334786	6.57228
7.25	6.45778	3.21799	6.74899
8	6.16571	6.25912	7.09686
8.75	6.88133	8.80785	6.92617
9.5	7.11417	8.8829	6.32985
10.25	7.90314	8.9298	6.28676
11	8.32807	9.05167	6.2433
11.75	8.51971	8.58254	5.93764
12.5	8.6575	8.70461	5.55772
13.25	8.80132	8.80785	5.26986
14	9.79721	9.79075	5.35581
14.75	11.5233	10.4714	5.1797
15.5	13.3204	11.9738	5.0819
16.25	15.9753	13.8042	5.18929
17	18.6181	14.3438	6.1437
17.75	20.4143	14.9819	7.73901
18.5	20.912	15.1912	9.661
19.25	19.9712	14.3894	13.0201
20	17.3931	14.2798	18.0851
20.75	15.0855	15.082	22.637
21.5	14.9342	16.1255	26.9734
22.25	15.9571	17.2894	28.1372
23	17.5508	20.8096	27.0152
23.75	20.3536	28.7799	27.3485
24.5	26.9108	29.0666	30.5551
25.25	29.9335	29.6555	34.6172
26	32.7692	30.3678	37.2172
26.75	30.5728	30.6602	40.0704
27.5	28.2965	32.4368	41.9971
28.25	23.8374	32.2551	39.9597
29	22.3202	31.418	37.9112
29.75	22.6905	30.4514	36.5018
30.5	24.9838	28.0354	32.4078
31.25	26.0446	27.3814	28.3484
32	28.5263	28.8558	22.8657
32.75	30.2774	28.3234	17.4046
33.5	32.7572	28.2981	15.9898
34.25	33.1534	28.9571	19.26
35	34.8009	30.0246	24.1976
35	35.0998		25.7864
35	35.7208		27.1914
35	36.8172		29.5443
35	36.7934		32.9303
35	38.1892		35.4115
35	38.8879		35.1605
35	38.515		34.2557
35	36.7518		33.308
35	33.8011		32.1812
35	34.0288		32.4714
35	33.5613		35.4277
35	34.9384		38.9518
35	35.7924		39.3027
35	36.4005		38.1202
35	37.0908		36.6586
35	36.7161		35.1686
35	37.0671		33.9654
35	36.8648		32.5012
35	36.6327		30.9075
35	35.8044		31.2197
35	33.2614		34.3631
35	33.2374		37.297
35	33.1654		38.2009
35	33.3874		37.2782
35	34.5018		36.7109
35	34.6274		36.8944
35	35.9773		37.3169
35	35.3268		38.9075
35	35.1655		41.3981
35	35.2432		43.4583
35	35.9296		43.8696
35	35.7149		43.7004
35	36.0787		42.7824
35	36.6208		41.5147
35	35.8282		40.1788
35	35.4701		39.051
35	34.7889		37.85
35	35.5358		39.2143
35	35.7268		42.2312
35	35.9058		45.2735
35	35.5955		47.4668
35	35.685		49.5671
35	35.3328		51.6048
35	35.046		53.3865
35	34.6992		52.4189
35	34.6454		49.1411
35	34.1426		45.4494
35	34.0947		39.0918
35	34.4719		32.0431
35	34.5616		25.3925
35	34.4778		18.6143
33.6	34.5137		12.9141
32.2	34.7172		9.96523
30.8	34.3282		8.77525
29.4	35.2014		7.94322
28	34.8607		7.99728
26.6	34.759		8.98842
25.2	32.9193		11.8084
23.8	29.3661		15.9311
22.4	25.1172		23.837
21	23.085		29.5217
19.6	20.4629		34.8353
18.2	19.595		39.1776
16.8	19.3644		42.2878
15.4	19.1581		42.9703
14	19.2855		40.8767
12.6	18.0177		37.6948
11.2	16.2902		33.0167
9.8	14.4564		24.9257
8.4	13.5862		16.1332
7	12.1138		10.2867
5.6	11.0777		7.10881
4.2	8.30412		5.12754
2.8	5.10652		4.07085
1.4	1.28251		3.74134
0	-2.24507		4.53199
0	-1.55363		5.35428
0	-1.99543		6.81369
0	-2.03609		7.99071
0	-1.58272		9.31666
0	-1.44306		10.9857
0	-1.62343		12.1768
0	-1.30333		12.2095
0	-1.40231		11.3478
0	-1.40231		9.49635
0	-1.77462		6.9254
0	-1.56526		3.72949
0	-1.4547		-0.458089
0	-1.09943		-5.07184
0	-0.147853		-8.69299
0	1.22963		-10.8268
0	0.572325		-11.178
0	0.695459		-9.41503
0	1.00645		-5.24907
0	1.10627		-1.33059
0	0.414085		-0.327241
0	1.10627		0.0384711
0	0.68373		1.31013
0	0.654409		3.13663
0	1.04755		3.66837
3.12639e-13	0.718919		1.69495
-1.6	0.302782		-0.838218
-3.2	0.443382		-2.06389
-4.8	0.871454		-2.40882
-6.4	1.00058		-3.02635
-8	0.648545		-4.08066
-9.6	-0.3057		-5.0089
-11.2	-3.29321		-5.571
-12.8	-7.85904		-5.95146
-14.4	-11.6045		-6.52404
-16	-13.7118		-6.73832
-17.6	-14.3574		-6.77065
-19.2	-14.7391		-7.93763
-20.8	-14.7555		-9.3378
-22.4	-15.7219		-10.4904
-24	-17.1815		-12.2783
-25.6	-19.6728		-14.3307
-27.2	-22.0511		-16.65
-28.8	-27.5692		-19.2639
-30.4	-31.1424		-22.7843
-32	-32.1695		-26.1163
-33.6	-32.4594		-28.161
-35.2	-32.1367		-29.4731
-36.8	-32.0663		-30.5464
-38.4	-31.9302		-31.1669
-40	-32.9853		-31.4194
-40	-35.2691		-31.5337
-40	-36.4247		-31.8191
-40	-38.3685		-32.2587
-40	-36.3447		-33.1469
-40	-36.4247		-34.8436
-40	-36.7087		-36.4274
-40	-37.3438		-37.7807
-40	-39.1777		-39.0578
-40	-40.5544		-41.0134
-40	-41.0348		-42.9474
-40	-41.3958		-43.7578
-40	-41.7548		-44.0039
-40	-42.263		-44.3095
-40	-42.2099		-44.4488
-40	-41.6601		-44.2866
-40	-41.3793		-44.515
-40	-41.8699		-44.6469
-40	-42.1159		-44.6424
-40	-41.9807		-44.5786
-40	-41.6189		-44.6475
-40	-41.9643		-44.5284
-40	-41.9725		-44.5589
-40	-42.1036		-44.5705
-40	-42.1486		-44.4031
-40	-41.5529		-44.567
-39.25	-41.6065		-44.5796
-38.5	-41.2342		-44.0992
-37.75	-40.9223		-43.7686
-37	-40.8138		-43.8771
-36.25	-40.7804		-43.7018
-35.5	-40.4957		-43.1899
-34.75	-40.5921		-42.7154
-34	-40.9348		-42.8387
-33.25	-40.2982		-42.976
-32.5	-39.5362		-42.863
-31.75	-39.3615		-42.7366
-31	-38.701		-42.4358
-30.25	-37.7336		-42.114
-29.5	-37.3877		-41.8261
-28.75	-35.2014		-41.7039
-28	-34.1329		-40.8429
-27.25	-31.6197		-39.2299
-26.5	-29.058		-36.8038
-25.75	-25.4028		-33.5506
-25	-18.4567		-29.2171
-24.25	-15.9382		-22.6082
-23.5	-14.2919		-17.049
-22.75	-15.2937		-15.3523
-22	-21.4348		-14.0231
-21.25	-26.188		-12.9862
-20.5	-28.9271		-13.2919
-19.75	-28.6599		-16.0622
-19	-28.3237		-19.7615
-18.25	-25.7536		-23.0244
-17.5	-21.8805		-25.431
-16.75	-15.922		-27.3154
-16	-10.7979		-28.7202
-15.25	-8.30581		-29.4261
-14.5	-8.79104		-28.786
-13.75	-9.88679		-26.0578
-13	-12.5676		-22.4205
-12.25	-14.2809		-20.0968
-11.5	-14.6901		-17.7553
-10.75	-14.9569		-13.2916
-10	-15.0493		-7.18346
-9.25	-15.619		-2.03616
-8.5	-14.3246		-0.407944
-7.75	-12.689		-0.660462
-7	-10.7923		-0.61073
-6.25	-9.68497		-0.91501
-5.5	-8.41311		-3.21557
-4.75	-7.76844		-8.42573
-4	-7.1274		-13.5057
-3.25	-6.11364		-15.6594
-2.5	-5.00911		-16.104
-1.75	-4.45194		-16.2993
-1	-3.06773		-16.1127
-0.25	-1.11109		-15.6643
0.5	1.35891		-14.0291
1.25	2.89669		-8.85485
2	1.87068		-3.41992
2.75	2.0768		-0.511617
3.5	2.73137		2.48579
4.25	2.45994		4.24759
5	2.51893		4.4512
5.75	3.24531		4.9546
6.5	3.29852		5.67063
7.25	3.23349		5.48785
8	5.44539		4.93007
8.75	6.61283		4.1791
9.5	8.68147		4.07659
10.25	10.7829		4.30078
11	12.5178		4.91665
11.75	13.9668		5.5558
12.5	14.2811		6.13678
13.25	13.9366		6.09717
14	13.7312
14.75	11.3245
15.5	10.9814
16.25	10.8852
17	12.4394
17.75	13.5197
18.5	15.7392
19.25	17.7327
