# Supplementary material for: Design and control of a novel pneumatic soft robot based on the improved particle swarm optimization algorithm
Source: PLoS One. 2025 Sep 25;20(9):e0333187. doi: 10.1371/journal.pone.0333187 (PMC12463288; doi:10.1371/journal.pone.0333187)
Supplement: S5 Table — (XLSX) [file pone.0333187.s005.xlsx]

## Sheet: lvtemporary_863433
standard	GA-PID	IPSO-PID	PID
-40	19.8256	-42.8812	1.47698
-40	5.0988	-41.3086	6.31385
-40	5.78872	-42.9883	6.36309
-40	5.73515	-42.9652	6.22115
-40	3.88853	-42.0604	6.22038
-40	-10.4703	-42.9518	6.13155
-40	-21.8148	-42.2603	5.7622
-40	-28.9576	-43.5353	5.49338
-40	-38.8401	-42.2977	5.81291
-40	-43.6082	-42.8045	6.00814
-40	-44.4402	-43.7035	2.23251
-40	-45.8385	-43.4817	-4.19126
-40	-46.9654	-42.7825	-11.6028
-40	-47.3208	-42.4692	-20.1489
-40	-47.3841	-42.6316	-29.7251
-40	-47.851	-42.4229	-40.2126
-40	-48.7029	-42.7576	-44.2506
-40	-49.1717	-42.038	-46.0794
-40	-49.1824	-42.4157	-47.3125
-40	-49.6891	-45.046	-48.3292
-40	-49.9333	-44.3541	-49.2497
-40	-49.9439	-42.9404	-49.4654
-40	-50.1903	-41.5901	-49.2263
-40	-50.1481	-41.8414	-48.9116
-40	-50.4353	-42.8601	-48.7929
-40	-50.1903	-42.5736	-48.8172
-39.25	-49.7565	-42.3789	-48.9554
-38.5	-49.3793	-43.4798	-49.0859
-37.75	-49.0387	-42.8372	-49.095
-37	-48.3135	-43.7556	-48.9898
-36.25	-46.9316	-42.734	-48.8046
-35.5	-45.1749	-42.906	-48.742
-34.75	-43.7079	-42.8372	-48.8009
-34	-41.364	-43.6637	-49.0344
-33.25	-38.9131	-43.9397	-49.1747
-32.5	-35.7742	-41.7157	-49.0316
-31.75	-33.5648	-41.6015	-48.7836
-31	-30.3539	-39.2468	-48.7691
-30.25	-26.3985	-37.2364	-48.7542
-29.5	-24.6993	-36.4831	-48.6971
-28.75	-23.5673	-36.3259	-48.7558
-28	-22.8663	-36.4606	-48.6339
-27.25	-23.3273	-35.7317	-48.702
-26.5	-23.2557	-36.7302	-48.5922
-25.75	-23.409	-35.2393	-47.6305
-25	-23.4192	-34.0229	-46.7407
-24.25	-23.6183	-31.2409	-45.2594
-23.5	-23.8628	-26.7535	-43.3426
-22.75	-24.6387	-24.6332	-42.4228
-22	-24.6185	-23.268	-41.9174
-21.25	-24.7296	-23.5899	-39.8627
-20.5	-25.1882	-23.2144	-36.6982
-19.75	-24.4667	-23.3431	-33.8367
-19	-23.8373	-23.6114	-31.5957
-18.25	-24.1575	-22.4222	-29.3405
-17.5	-23.8017	-22.465	-27.4844
-16.75	-23.9594	-22.497	-25.0292
-16	-23.817	-21.643	-23.4449
-15.25	-22.0165	-22.2726	-22.925
-14.5	-18.6334	-21.334	-19.9195
-13.75	-13.2138	-20.4836	-15.0599
-13	-9.26551	-19.8582	-9.90438
-12.25	-6.96995	-20.9723	-5.55349
-11.5	-6.0297	-21.3873	-3.10086
-10.75	-6.34358	-20.696	-6.36534
-10	-6.70824	-19.6465	-5.04208
-9.25	-6.61713	-19.1813	2.37519
-8.5	-6.83345	-19.8052	7.03497
-7.75	-6.98133	-18.8436	7.76077
-7	-6.95858	-19.0652	6.48045
-6.25	-7.11774	-19.023	3.61199
-5.5	-7.06659	-18.7909	0.298942
-4.75	-7.54912	-17.8749	-1.94829
-4	-7.07796	-16.251	-3.2143
-3.25	-6.6513	-14.1084	-4.13404
-2.5	-6.61144	-11.8603	-5.93583
-1.75	-7.41299	-8.29288	-8.16271
-1	-7.39029	-4.73702	-9.70432
-0.25	-6.4747	-2.4648	-9.74738
0.5	-6.24661	-1.04727	-9.75462
1.25	-5.68106	-0.74325	-10.3692
2	-4.17747	-2.99862	-9.73399
2.75	-4.46517	-3.18674	-7.21668
3.5	-2.74536	-2.67225	-2.86225
4.25	-0.733781	-3.11742	-0.100699
5	1.29837	-1.67621	2.38889
5.75	3.92407	-1.10616	4.87771
6.5	4.98591	1.57741	7.08237
7.25	6.59315	6.9155	9.18286
8	7.94322	15.9457	9.92662
8.75	11.1	15.5741	10.2438
9.5	12.516	16.9214	10.1096
10.25	12.329	14.9196	9.71501
11	12.7573	14.1716	9.15731
11.75	11.1963	13.0995	9.03695
12.5	10.0296	12.8145	8.69922
13.25	9.98159	12.6948	7.88469
14	10.4984	13.4484	6.75647
14.75	10.8653	13.5676	6.46813
15.5	12.0577	13.7508	6.71449
16.25	12.118	14.9469	7.57864
17	11.9311	15.3925	9.3354
17.75	12.7331	15.7555	12.7063
18.5	14.5151	16.0363	14.0415
19.25	16.1915	15.9729	13.2143
20	18.4465	16.5336	12.7601
20.75	19.4597	16.8043	14.2097
21.5	21.1409	15.8642	15.3398
22.25	22.2395	15.9276	15.5214
23	22.3791	16.4613	15.2242
23.75	21.5475	17.2096	14.6022
24.5	23.1014	18.2416	14.0649
25.25	23.332	18.7778	14.1028
26	25.0123	20.3863	16.0411
26.75	26.1034	20.342	19.924
27.5	26.2791	20.572	23.6586
28.25	25.9822	20.5455	26.6742
29	25.9701	21.084	31.1207
29.75	26.7697	21.181	33.9493
30.5	28.1435	21.8932	34.8443
31.25	27.9318	23.3879	34.9883
32	29.5696	25.3961	35.865
32.75	30.4384	26.2376	35.8692
33.5	31.1495	26.2719	34.9454
34.25	32.6232	26.3575	33.7687
35	33.4456	26.2376	32.6359
35	35.9576	26.1262	30.8754
35	38.7323	27.6113	30.0212
35	39.0931	28.1374	29.6275
35	39.7662	29.5549	29.0573
35	37.9205	28.9404	28.1292
35	34.9725	29.1511	27.0505
35	33.8113	29.0079	26.2809
35	30.2514	29.3026	25.217
35	30.1187	29.9493	24.5074
35	31.5408	30.7103	24.7728
35	31.8598	30.3344	25.6059
35	34.4581	29.966	26.2191
35	35.4265	29.5717	27.0353
35	37.2852	33.9577	28.139
35	38.6908	36.5434	29.4759
35	38.9216	36.3848	31.9244
35	38.6376	36.9808	34.8505
35	36.8036	36.4409	37.027
35	34.4282	36.9979	37.7352
35	34.6795	36.3998	37.5448
35	35.725	36.3595	35.8623
35	36.5	36.7215	34.3714
35	37.2377	36.6492	33.2698
35	37.6476	36.85	32.394
35	37.5407	36.6009	31.54
35	37.5644	37.1628	30.4634
35	36.2378	37.427	29.5873
35	35.8741	37.507	28.8178
35	34.6615	37.0747	27.8899
35	34.9964	37.483	27.0107
35	34.512	37.483	27.3299
35	34.7811	36.5768	29.8935
35	34.6795	37.6907	32.5809
35	34.6675	36.6572	34.3911
35	34.7752	35.9383	36.2209
35	34.6974	37.2349	38.2837
35	34.8051	37.435	38.1632
35	34.5658	37.8663	37.8528
35	34.1707	37.467	38.5987
35	34.2486	37.2509	39.1622
35	34.5299	36.0416	39.1076
35	34.9964	37.299	38.8412
35	34.9904	37.8264	38.5303
35	35.3907	36.9312	38.9836
35	35.6295	36.5824	40.4996
35	34.5718	36.3266	40.9091
35	35.7548	36.1615	40.451
35	36.2438	36.2792	39.5152
35	35.9457	36.7525	38.677
35	36.208	36.0043	38.7267
33.6	36.059	36.8155	39.3166
32.2	35.9934	39.8863	39.5655
30.8	35.8085	39.7289	39.6527
29.4	35.8503	39.4529	39.3288
28	33.3256	40.3184	38.5555
26.6	29.2918	39.4056	38.5769
25.2	24.8122	37.363	38.9916
23.8	22.804	37.1228	39.3578
22.4	23.7264	35.0492	39.9431
21	24.794	33.4163	41.7316
19.6	26.588	32.5275	43.2221
18.2	27.3146	29.9325	43.9313
16.8	25.267	28.4591	43.395
15.4	21.5658	27.0921	41.7149
14	20.0058	26.9045	40.0348
12.6	20.9223	25.6799	38.076
11.2	29.9136	26.0148	36.1313
9.8	27.7806	25.1722	33.6143
8.4	23.781	25.017	27.5146
7	10.4984	24.0396	20.1911
5.6	-1.32255	22.5503	12.7982
4.2	-8.03617	21.3043	7.05463
2.8	-10.7438	19.5171	2.64587
1.4	-10.3641	17.3985	-2.01989
0	-7.8664	17.2816	-4.42189
0	-5.20007	6.5877	-5.95648
0	-1.25266	5.138	-6.43268
0	2.91263	4.8286	-6.09174
0	6.47388	5.5378	-5.85949
0	8.69165	4.6828	-5.72149
0	7.51864	3.7325	-4.1686
0	5.21172	3.5767	-1.48072
0	2.45818	1.6426	1.61689
0	-0.838802	0.2683	4.57006
0	-2.59474	1.60545	4.16892
0	-3.04055	0.663692	3.31992
0	-3.87212	-2.9377	3.09864
0	-4.1602	-1.4129	3.25085
0	-3.8433	-1.5436	2.81883
0	-4.01044	-1.0879	1.20069
0	-3.04633	-1.3121	-1.4409
0	-1.1478	-1.5395	-4.76574
0	0.295168	-2.83002	-7.43208
0	2.1693	-3.87118	-9.16567
0	3.87076	-2.65249	-10.0139
0	4.01293	-2.53393	-10.7698
0	3.29084	-4.46797	-11.2087
0	2.81815	-1.80626	-11.814
0	2.04558	-1.69929	-11.8495
-7.95808e-13	1.55116	-1.1521	-11.0855
-1.6	1.58057	-6.88031	-10.3273
-3.2	2.3992	-5.58602	-9.13917
-4.8	1.29837	-2.47468	-7.60191
-6.4	1.4512	0.107819	-6.07295
-8	1.34539	0.926523	-4.84764
-9.6	-0.196385	0.800013	-3.55616
-11.2	-2.73957	0.936252	-2.13607
-12.8	-7.00407	-1.09635	-1.22557
-14.4	-9.56321	-2.67225	-0.606059
-16	-12.9056	-4.1296	-0.0995665
-17.6	-14.3536	-4.40822	0.0794111
-19.2	-15.0944	-5.18611	0.142495
-20.8	-15.7344	-5.81627	-0.470757
-22.4	-16.3554	-6.19718	-1.42137
-24	-17.4401	-6.991	-2.64622
-25.6	-17.9581	-7.20246	-4.35098
-27.2	-19.8322	-8.43459	-6.83477
-28.8	-22.0785	-9.09361	-10.4496
-30.4	-28.4178	-10.846	-12.8962
-32	-30.7782	-11.7782	-15.7222
-33.6	-32.1287	-14.7929	-18.7274
-35.2	-32.7218	-19.8582	-21.8717
-36.8	-33.3155	-22.7324	-26.4748
-38.4	-33.5924	-23.2037	-29.5592
-40	-34.0564	-25.6048	-31.1109
-40	-34.8542	-30.5027	-32.0945
-40	-35.8773	-35.1163	-32.9951
-40	-37.8832	-40.7462	-34.127
-40	-39.0933	-46.0636	-35.2168
-40	-40.3793	-45.4619	-36.3012
-40	-40.5934	-45.9826	-37.278
-40	-40.8485	-44.5154	-38.4608
-40	-41.1857	-44.0202	-38.9835
-40	-41.5913	-43.5373	-39.4574
-40	-41.7355	-42.6194	-41.0485
-40	-41.6201	-44.4348	-42.096
-40	-41.583	-42.6652	-42.3716
-40	-41.3101	-43.1239	-43.0178
-40	-41.223	-42.1729	-43.3388
-40	-41.7643	-42.4705	-43.5212
-40	-41.4178	-42.3675	-43.7297
-40	-41.3225	-42.2073	-43.8211
-40	-41.364	-41.8871	-43.658
-40	-41.5046	-41.3275	-43.713
-40	-41.1275	-41.4759	-43.9303
-40	-41.7602	-42.7225	-44.4683
-40	-41.649	-42.0929	-44.7893
-40	-41.4963	-43.3305	-44.8516
-40	-41.5789	-42.6652	-44.866
-40	-41.6449	-41.2021	-44.8776
-40	-42.1335	-41.8071	-44.5202
-39.25	-42.2315	-40.9969	-44.2725
-38.5	-41.6984	-41.0197	-44.4005
-37.75	-41.8506	-40.2911	-44.4144
-37	-41.9204	-39.0768	-44.4827
-36.25	-41.8095	-39.6663	-44.8498
-35.5	-41.7643	-39.9502	-45.1459
-34.75	-41.6284	-39.3148	-44.8924
-34	-41.1275	-39.7117	-44.8488
-33.25	-40.6688	-38.3642	-44.6888
-32.5	-40.861	-39.2581	-44.3196
-31.75	-40.2026	-38.5111	-43.8601
-31	-40.2068	-37.4954	-43.0735
-30.25	-39.9322	-37.394	-42.5624
-29.5	-38.6894	-37.1351	-42.0693
-28.75	-37.134	-36.6291	-41.3307
-28	-34.1754	-35.3735	-40.4195
-27.25	-31.8753	-35.7429	-39.1622
-26.5	-29.195	-35.0269	-37.3668
-25.75	-23.3119	-34.1008	-34.2805
-25	-15.3116	-33.2888	-30.3524
-24.25	-10.0621	-33.3332	-27.055
-23.5	-8.08707	-31.3181	-26.9018
-22.75	-9.15304	-30.7008	-26.5488
-22	-10.7605	-29.8982	-24.4893
-21.25	-21.0046	-27.9177	-22.0228
-20.5	-26.6717	-27.7107	-20.4369
-19.75	-30.2965	-28.7367	-20.5159
-19	-31.2906	-26.5472	-20.8032
-18.25	-31.5504	-26.2978	-20.9513
-17.5	-31.1486	-24.181	-21.2406
-16.75	-30.7021	-22.9037	-21.4288
-16	-28.2763	-22.9358	-21.1728
-15.25	-24.6943	-21.1424	-21.1637
-14.5	-18.5857	-20.1336	-21.2409
-13.75	-10.582	-19.0441	-21.487
-13	-4.06805	-17.0669	-22.0662
-12.25	-0.0501776	-17.0041	-22.3622
-11.5	0.470924	-16.5332	-22.3912
-10.75	-1.22936	-17.2661	-21.0179
-10	-2.54258	-16.4182	-17.6097
-9.25	-7.54345	-15.7293	-11.6103
-8.5	-12.9332	-14.8552	-7.94442
-7.75	-16.1937	-14.4608	-5.93103
-7	-18.6759	-13.7668	-5.25596
-6.25	-19.184	-13.1675	-4.92655
-5.5	-19.5691	-12.3845	-4.2169
-4.75	-14.6808	-12.8788	-4.14779
-4	-7.81544	-12.1582	-5.08354
-3.25	-3.79717	-12.3022	-6.41171
-2.5	-0.447687	-11.5525	-7.49139
-1.75	1.14562	-10.8563	-8.76634
-1	1.89835	-10.1313	-9.1831
-0.25	3.11941	-10.3966	-9.36231
0.5	2.12216	-9.71369	-9.68694
1.25	2.13395	-8.69799	-9.54317
2	0.470924	-8.12092	-8.98191
2.75	0.0492863	-7.69658	-7.84286
3.5	0.336168	-6.79984	-6.55956
4.25	1.00469	-6.43806	-4.8795
5	2.01024	-4.34849	-2.03751
5.75	2.84177	-4.00035	-0.86668
6.5	3.46235	-1.70573	-0.742049
7.25	5.07503	-1.22399	-0.936689
8	6.19372	-1.45982	-0.594001
8.75	6.87357	-1.64669	0.000480879
9.5	7.75779	-1.1258	0.379844
10.25	7.67408	-1.09635	0.680584
11	8.45203	-1.02765	0.873673
11.75	8.85946	0.195679	0.783928
12.5	8.48198	2.53572	0.600357
13.25	9.96958	7.01015	0.628358
14	10.5044	14.783	0.728277
14.75	12.2747	24.6543	0.737741
15.5	13.4636	24.853	1.13208
16.25	14.3518	24.3862	1.18174
17	16.4944	24.0656	1.37742
17.75	18.1796	24.0049	2.43836
18.5	19.4354	23.7358	4.58844
19.25	21.1044	23.3966	8.70154
20	21.9664	22.7601	10.4843
20.75	22.0635	23.144	10.7226
21.5	20.4732	23.4923	10.2093
22.25	18.8226	23.588	9.78399
23	18.8408	22.2089	10.1158
23.75	18.1493	21.0664	10.3889
24.5	20.8252	22.1914	10.4742
25.25	22.6219	22.0161	10.2077
26	24.1207	23.6489	9.89871
26.75	24.8304	22.7251	10.0906
27.5	24.9153	23.4575	11.3359
28.25	25.7398	23.588	13.7214
29	26.7516	23.4053	16.2909
29.75	26.9756	24.1783	17.6035
30.5	28.2463	25.31	17.287
31.25	29.3341	24.0743	17.5479
32	30.0101	25.4564	19.7125
32.75	31.4987	24.9652	23.236
33.5	37.0653	25.086	26.2019
34.25	38.6908	24.4727	29.297
35	39.4712	25.3703	32.1721
35	37.2496	25.7487	34.4169
35	33.2056	25.4133	36.1436
35	28.6756	25.4822	37.9003
35	27.7201	26.0576	39.3013
35	27.7019	26.1605	38.908
35	30.36	26.9557	37.4792
35	33.1516	27.917	36.6933
35	35.2892	28.9488	35.7245
35	37.9205	30.2508	34.4451
35	39.0576	30.8604	33.737
35	39.949	31.4762	32.8546
35	40.7967	31.2019	31.465
35	41.1727	32.2054	30.3066
35	41.0083	33.3424	29.4985
35	38.3178	34.2512	28.4336
35	33.0916	35.7461	27.3229
35	29.165	36.295	26.58
35	28.8085	36.6894	26.0342
35	29.9438	36.355	25.0424
35	32.0823	36.2318	24.1942
35	34.2546	36.3345	23.7714
35	35.9398	36.4924	22.9454
35	37.3803	36.9074	21.6073
35	38.7441	36.1213	21.0036
35	39.6541	36.0737	20.427
35	40.4203	36.4633	19.8061
35	40.4791	36.7014	18.9375
35	37.9265	36.3599	17.3644
35	34.4222	37.8902	16.5184
35	33.3616	36.8741	15.9223
35	32.9835	37.0426	15.1589
35	33.1696	36.5205	14.3314
35	35.0502	36.9383	13.489
35	35.7966	36.7858	12.827
35	36.5476	37.5709	12.1781
35	37.2377	36.8099	11.6826
35	37.7841	36.3756	11.4844
35	37.5704	35.9401	11.3141
35	37.7603	36.6974	12.0027
35	34.8589	35.379	13.9943
35	32.2146	35.523	16.6643
35	31.6131	35.9699	18.6748
35	32.485	35.946	19.2931
35	33.5835	35.1923	19.2903
35	35.0203	35.3679	19.1114
35	36.0829	35.9859	18.4974
35	36.2617	36.0104	17.1645
35	37.3803	35.749	16.9998
35	36.9761	35.3898	19.0146
35	36.9642	35.1449	21.869
33.6	37.1961	35.6141	24.3085
32.2	34.1108	38.495	26.426
30.8	32.9355	38.63	27.6189
29.4	32.8635	39.3503	28.7831
28	33.3316	38.4235	30.4303
26.6	33.8712	37.6109	32.5495
25.2	34.1528	37.6748	35.2328
23.8	30.4022	35.171	36.8535
22.4	27.127	34.5855	37.1134
21	31.8898	33.2356	36.7625
19.6	31.944	31.3349	36.5166
18.2	29.0139	31.5592	35.518
16.8	28.7118	30.1168	34.7938
15.4	17.2276	29.0163	34.4293
14	6.80793	27.6708	33.5954
12.6	2.80634	26.1091	32.5169
11.2	2.36382	24.5592	31.2668
9.8	5.32467	23.2834	30.3517
8.4	11.6058	22.6902	29.3765
7	16.2036	22.1388	29.5121
5.6	19.8662	21.7088	31.3014
4.2	20.7767	20.9694	34.5062
2.8	19.3322	19.6326	36.4443
1.4	5.56258	19.6682	38.2011
0	-1.80543	19.5171	39.9785
0	-6.70824	1.1345	41.1036
0	-11.4674	1.1252	40.683
0	-13.4995	1.7231	40.1561
0	-12.8726	1.6828	40.2975
0	-12.4036	1.8513	41.2222
0	-9.81001	1.2776	42.8447
0	-7.30516	4.3921	43.923
0	-3.42204	-4.1296	43.3401
0	1.35127	-1.9381	42.0788
0	4.09589	-1.1211	40.4369
0	7.32741	-9.45937	38.2294
0	11.7263	-7.33345	34.034
0	10.763	-4.46797	30.2953
0	8.57782	-4.56758	26.2879
0	7.2378	-4.78687	21.534
0	2.68828	-5.7662	13.224
0	0.6937	-4.57754	7.7299
0	-2.19458	-3.26599	4.04768
0	-3.95858	-2.64261	0.93617
0	-5.6353	-1.41067	-1.58661
0	-5.36624	-0.263521	-3.29412
0	-5.55519	-0.939347	-3.77289
0	-5.96687	-0.8805	-3.4481
0	-5.39488	-3.06791	-2.87869
-7.95808e-13	-3.77987	-3.15703	-2.63538
-1.6	-2.36284	-1.80417	-2.39183
-3.2	0.711294	-1.43033	-2.06075
-4.8	3.78786	-1.20435	-1.50513
-6.4	7.37521	-0.694252	-0.48395
-8	8.57782	-0.831473	1.34631
-9.6	9.09929	-2.1589	6.17731
-11.2	2.98351	-0.870694	10.2725
-12.8	-4.07957	-1.3517	14.0645
-14.4	-8.39222	-2.00118	17.3018
-16	-13.6257	-2.79088	21.3475
-17.6	-17.3813	-3.38492	23.3649
-19.2	-19.4373	-5.35599	23.2787
-20.8	-22.4447	-6.94068	22.466
-22.4	-23.8272	-7.54521	20.8453
-24	-23.4499	-6.74956	16.0994
-25.6	-23.3937	-8.303	7.36842
-27.2	-22.9843	-9.82567	2.44065
-28.8	-22.6043	-13.2191	-2.50259
-30.4	-23.5571	-19.3715	-8.66592
-32	-24.5982	-19.6359	-17.4002
-33.6	-25.6499	-21.366	-23.2014
-35.2	-26.6271	-23.3002	-27.4663
-36.8	-29.1369	-24.3424	-29.9788
-38.4	-30.3491	-23.8799	-32.0006
-40	-31.7248	-26.7643	-34.4619
-40	-33.7903	-31.6051	-29.3811
-40	-35.0309	-37.2926	-15.9508
-40	-35.8997	-41.7728	-3.54908
-40	-38.2094	-41.8185	2.19676
-40	-40.4466	-40.9855	2.56247
-40	-41.8136	-40.3821	2.07887
-40	-42.4109	-40.2456	1.37173
-40	-42.8248	-40.3025	0.0439086
-40	-42.9258	-42.1615	-15.336
-40	-43.2359	-41.7728	-35.2754
-40	-43.684	-42.5163	-45.5425
-40	-43.7994	-42.0471	-48.2227
-40	-43.8749	-43.101	-49.8043
-40	-43.7556	-43.078	-50.9117
-40	-43.8233	-41.8528	-51.7726
-40	-43.7079	-42.0357	-52.6262
-40	-42.8693	-41.6472	-53.1247
-40	-43.1314	-40.7918	-52.8646
-40	-42.5573	-40.6779	-51.9513
-40	-42.8289	-39.9502	-51.7217
-40	-42.9137	-39.7458	-51.8206
-40	-42.5248	-39.689	-51.9539
-40	-42.3458	-39.9956	-51.9232
-40	-42.1294	-39.4735	-52.0525
-40	-42.3254	-40.1206	-52.1824
-40	-42.2356	-39.2921	-52.346
-39.25	-42.0066	-39.4622	-52.3583
-38.5	-41.3018	-39.2354	-52.2231
-37.75	-41.1691	-38.9296	-52.3704
-37	-41.583	-38.8504	-52.5043
-36.25	-40.6939	-39.3034	-52.4903
-35.5	-39.983	-39.1335	-52.3693
-34.75	-39.8179	-39.4395	-52.3889
-34	-39.5034	-39.1901	-52.4813
-33.25	-39.4694	-38.2625	-52.6279
-32.5	-39.0548	-38.7938	-52.4783
-31.75	-37.748	-39.1561	-52.3833
-31	-37.0371	-38.8504	-52.4315
-30.25	-35.6755	-38.0141	-52.1283
-29.5	-34.6589	-37.1013	-51.9291
-28.75	-32.4001	-35.7541	-51.828
-28	-30.0235	-35.9446	-50.999
-27.25	-25.71	-35.5301	-49.6949
-26.5	-19.1998	-34.9375	-47.904
-25.75	-14.5118	-35.3511	-46.4516
-25	-13.5544	-32.49	-46.0851
-24.25	-14.0639	-31.285	-46.1003
-23.5	-20.226	-30.1838	-45.194
-22.75	-26.8254	-28.4853	-43.7647
-22	-30.8401	-28.7148	-41.7363
-21.25	-32.5308	-28.0704	-39.0051
-20.5	-32.5168	-28.0268	-36.1275
-19.75	-32.1709	-27.4819	-31.9112
-19	-31.1296	-25.205	-27.6488
-18.25	-28.3593	-24.407	-22.92
-17.5	-24.1931	-23.7725	-19.0005
-16.75	-16.1991	-23.1072	-14.7674
-16	-9.10241	-22.4329	-10.1501
-15.25	-6.02399	-20.6429	-4.56884
-14.5	-3.16778	-19.7523	-0.225991
-13.75	-3.45669	-20.07	1.75587
-13	-4.94198	-18.8014	1.596
-12.25	-6.82207	-17.6123	0.213906
-11.5	-12.0053	-17.1089	-1.20151
-10.75	-17.3063	-16.7633	-2.3952
-10	-20.8535	-15.1463	-3.76247
-9.25	-21.851	-16.5645	-7.91191
-8.5	-21.7319	-15.4689	-12.2261
-7.75	-21.6542	-13.9323	-16.2153
-7	-15.3062	-14.0669	-18.6812
-6.25	-8.45433	-12.1068	-19.416
-5.5	-4.20625	-12.7757	-19.74
-4.75	-1.40988	-11.8398	-20.0202
-4	-0.465211	-11.5833	-20.0476
-3.25	-0.0969723	-11.0506	-19.7312
-2.5	-1.00209	-11.9322	-19.2331
-1.75	-1.28178	-11.45	-18.7462
-1	-2.64109	-9.96827	-18.1181
-0.25	-2.98848	-9.74422	-16.7977
0.5	-3.26027	-8.3536	-15.1251
1.25	-2.83222	-8.17148	-13.6684
2	-1.18858	-6.84007	-11.9571
2.75	-0.576173	-7.35361	-9.89136
3.5	1.11626	-6.95075	-7.08285
4.25	2.91854	-6.94068	-4.46124
5	4.21444	-5.81627	-2.34279
5.75	5.61018	-4.82677	-0.288617
6.5	6.07456	-4.83674	0.818763
7.25	6.06265	-1.92236	2.07583
8	7.72191	-1.60734	3.16349
8.75	7.73985	-0.566906	4.02779
9.5	8.44005	0.176158	5.15684
10.25	10.24	0.926523	6.36578
11	10.0717	1.49979	8.33003
11.75	10.0657	1.57741	11.327
12.5	11.0699	3.63412	14.637
13.25	10.6969	7.07638	18.5593
14	10.8653	7.86007	21.4318
14.75	12.7814	8.56573	23.7024
15.5	12.7573	8.98799	25.6023
16.25	13.9892	9.72724	27.8204
17	15.3439	9.33455	30.9963
17.75	15.5013	9.26903	33.6356
18.5	16.7307	9.11919	35.5896
19.25	17.5368	10.0166	35.5592
20	19.5871	12.8145	34.0506
20.75	19.9876	16.5516	31.7039
21.5	21.3169	23.2486	28.7383
22.25	22.1121	27.6963	24.2338
23	22.2092	27.9848	19.2253
23.75	23.1681	28.4083	14.7115
24.5	23.0467	27.7727	9.24867
25.25	24.0904	26.7594	5.88476
26	23.7628	25.929	4.00332
26.75	25.0123	24.213	3.80607
27.5	25.9943	24.5246	4.98619
28.25	26.7516	23.4749	5.68153
29	28.3249	23.7531	5.92973
29.75	28.1133	24.4381	6.36578
30.5	28.7118	23.6141	7.11744
31.25	29.6601	24.8271	7.76116
32	29.0864	25.9719	8.54185
32.75	30.2273	26.1948	9.74679
33.5	32.3889	26.2719	12.463
34.25	30.9266	25.7315	16.5865
35	32.0161	26.597	21.5348
35	33.8952	26.9386	23.1021
35	39.1226	27.2455	23.7013
35	40.5203	27.1944	24.9978
35	42.2098	27.0921	27.4244
35	42.9224	27.3562	31.2738
35	41.0259	27.7727	34.1128
35	38.217	28.3322	36.8128
35	35.5758	28.4929	39.1957
35	33.2056	29.3699	41.1017
35	30.9025	29.8151	42.1796
35	30.3901	30.3679	42.029
35	30.7036	30.727	41.7879
35	31.3843	30.9271	41.4565
35	33.7214	32.577	41.1479
35	35.2533	33.3917	41.7191
35	35.1637	36.0128	42.6115
35	37.6179	36.8982	43.6124
35	38.1281	36.8179	44.8304
35	37.2733	37.283	46.7237
35	38.5784	36.5446	47.9691
35	36.1842	36.9221	49.0253
35	35.9457	36.1949	49.4719
35	34.8708	36.5309	48.6978
35	34.1588	36.9938	48.2508
35	36.2438	35.2086	48.4873
35	35.6176	36.2792	49.2466
35	35.9517	36.1923	50.2435
35	35.1996	36.1213	51.452
35	33.8233	35.8674	52.457
35	33.2296	35.2683	53.5801
35	32.8875	35.641	53.9277
35	32.5271	36.3756	53.1007
35	33.7094	37.0907	51.5274
35	34.5718	37.491	50.3627
35	35.2175	37.443	48.6912
35	36.6429	36.3917	46.7092
35	36.2557	36.8361	44.6365
35	36.1246	37.2589	40.4871
35	36.8452	37.8503	36.7855
35	37.1069	37.1949	33.4897
35	36.7262	37.315	30.9963
35	36.2915	36.7295	29.2202
35	35.6474	36.4642	27.063
35	35.7787	37.1548	27.2283
35	35.0442	37.483	29.6115
35	35.2474	37.6029	32.6301
35	34.6256	38.3122	35.3357
35	34.8469	37.7386	38.7805
35	34.6017	37.8902	41.2286
35	34.6196	36.3997	42.5542
33.6	34.9725	37.9221	42.5765
32.2	34.5838	36.622	42.2208
30.8	34.9725	36.503	41.3937
29.4	34.8828	36.3997	40.3822
28	34.506	36.7807	39.2251
26.6	34.1348	37.5469	37.9198
25.2	32.3168	38.3997	36.6837
23.8	30.0886	37.1548	34.6367
22.4	27.8169	35.6653	32.8735
21	25.564	34.8948	31.4343
19.6	23.3077	35.3089	30.1435
18.2	21.4444	33.7196	28.139
16.8	20.5217	33.2274	26.4588
15.4	18.3858	31.0354	25.0311
14	16.5126	28.2899	23.9233
12.6	15.2955	26.503	22.7852
11.2	13.1798	25.3617	20.9722
9.8	13.0832	24.8962	19.6173
8.4	12.6125	24.9134	18.1201
7	11.4853	24.4295	16.9005
5.6	10.7871	24.3342	15.7418
4.2	6.72439	23.4227	14.3002
2.8	1.94546	22.8037	13.0569
1.4	-1.42152	21.0223	11.6507
0	-3.44514	19.4549	10.1767
0	-4.09109	1.2858	8.82569
0	-4.2005	1.9755	6.63056
0	-3.95858	1.5277	5.09816
0	-4.07957	1.1602	3.2623
0	-2.36864	1.33163	0.997543
0	-1.05455	1.77648	-0.982975
0	1.128	1.9723	-3.06092
0	2.15162	1.67177	-4.49946
0	2.45228	1.25181	-6.07885
0	2.50536	1.24658	-7.2273
0	1.7865	1.7924	-7.80558
0	1.48648	1.74793	-8.16162
0	1.2925	1.79745	-8.37093
0	1.75119	1.88762	-8.50173
0	1.18674	1.03352	-8.56873
0	1.5394	-0.0289196	-8.16746
0	1.08102	-0.772654	-7.84834
0	0.283454	-1.0669	-7.60666
0	0.248317	-1.1258	-7.28008
0	-0.914626	-1.22399	-6.63198
0	-1.42152	-0.939347	-5.78386
0	-1.47973	-0.351559	-4.39034
0	-1.36913	-0.74325	-1.45668
0	-1.36913	0.527288	2.44484
-7.95808e-13	-1.32837	1.23763	7.45404
-1.6	-0.354206	1.16961	10.6419
-3.2	-0.663744	0.936252	13.7405
-4.8	-0.622881	0.234717	16.52
-6.4	-0.295764	-0.723649	17.4126
-8	-0.33083	-0.537528	15.8629
-9.6	0.0258799	-1.44999	14.395
-11.2	0.640922	-0.615876	11.5034
-12.8	-2.07848	-0.292863	6.46775
-14.4	-5.60097	-0.694252	0.894883
-16	-9.6586	-4.50781	-5.56273
-17.6	-13.6586	-11.8706	-10.2414
-19.2	-16.1775	-18.4009	-15.3014
-20.8	-20.1001	-20.4624	-19.6554
-22.4	-23.1636	-20.6004	-23.02
-24	-25.925	-18.8858	-26.4529
-25.6	-26.0798	-19.1708	-27.8908
-27.2	-26.0898	-19.3715	-28.3737
-28.8	-26.3587	-19.6359	-28.4558
-30.4	-26.0648	-20.8128	-28.3611
-32	-25.8601	-21.8776	-27.8765
-33.6	-26.6469	-21.8776	-27.1079
-35.2	-27.8064	-23.0965	-26.2188
-36.8	-28.0318	-24.1487	-26.1339
-38.4	-28.5932	-26.3953	-26.6155
-40	-30.3347	-34.5356	-26.5655
-40	-30.7164	-35.9446	-26.8081
-40	-33.1212	-38.5111	-27.5012
-40	-34.9584	-37.563	-28.6808
-40	-37.6343	-37.8223	-31.6519
-40	-39.9746	-38.545	-33.9472
-40	-40.8985	-38.6468	-36.0298
-40	-42.1744	-39.5415	-38.096
-40	-42.4191	-38.941	-39.8797
-40	-42.2479	-40.0183	-41.775
-40	-42.0926	-39.7798	-42.6478
-40	-42.2479	-39.848	-42.9319
-40	-42.1825	-38.2964	-43.1883
-40	-42.1212	-37.811	-43.5505
-40	-42.7682	-39.8139	-43.6978
-40	-41.6861	-40.0183	-43.8673
-40	-42.3784	-42.4476	-43.9792
-40	-42.5492	-42.0586	-44.0621
-40	-42.2397	-41.6015	-44.1096
-40	-42.4069	-42.8716	-43.9539
-40	-42.3213	-42.3103	-43.8206
-40	-42.3743	-41.9099	-43.9644
-40	-42.2111	-42.1501	-44.2216
-40	-42.5452	-42.0128	-44.2529
-40	-42.6953	-42.4705	-44.0877
-40	-42.0148	-42.1844	-44.1303
-40	-42.5411	-41.0197	-44.2578
-39.25	-42.8774	-41.1565	-44.3311
-38.5	-41.719		-44.4248
-37.75	-42.113		-44.3875
-37	-42.2683		-44.4929
-36.25	-42.068		-44.4281
-35.5	-41.4963		-44.2995
-34.75	-41.5459		-44.3484
-34	-40.7691		-44.5719
-33.25	-40.6981		-44.9664
-32.5	-40.1013		-45.2301
-31.75	-40.2531		-45.2366
-31	-38.053		-44.94
-30.25	-37.9268		-44.3812
-29.5	-37.0282		-43.8845
-28.75	-34.7316		-43.1626
-28	-32.3907		-40.7784
-27.25	-30.3061		-38.3645
-26.5	-27.0382		-35.546
-25.75	-22.5425		-31.7443
-25	-16.743		-27.3801
-24.25	-11.6284		-21.877
-23.5	-10.95		-18.0332
-22.75	-11.0558		-13.941
-22	-14.7625		-10.5721
-21.25	-23.7253		-9.05892
-20.5	-28.0074		-9.68911
-19.75	-30.9921		-11.7192
-19	-31.3521		-15.0385
-18.25	-31.3142		-18.7862
-17.5	-31.177		-23.4087
-16.75	-29.5186		-26.7563
-16	-26.8056		-29.6987
-15.25	-21.7837		-32.2707
-14.5	-12.8891		-33.7475
-13.75	-5.47505		-34.2923
-13	-1.31673		-34.0981
-12.25	1.3689		-32.7954
-11.5	-0.143759		-30.3136
-10.75	-1.77637		-27.3267
-10	-5.86974		-23.6122
-9.25	-15.0672		-20.4785
-8.5	-20.0634		-16.8667
-7.75	-22.3056		-13.8898
-7	-22.8714		-12.21
-6.25	-22.5477		-10.0732
-5.5	-18.3095		-7.78256
-4.75	-9.51269		-5.38278
-4	-3.61256		-3.02098
-3.25	0.154638		-0.942334
-2.5	3.48009		0.36283
-1.75	5.99117		0.453204
-1	4.70681		0.579925
-0.25	3.62211		0.487243
0.5	2.70008		-0.0738974
1.25	1.73354		-1.35599
2	0.640922		-2.11321
2.75	0.142931		-2.6279
3.5	-0.453529		-3.06951
4.25	0.0375829		-3.01052
5	0.51781		-2.14281
5.75	0.781684		-1.20715
6.5	2.56436		-0.486212
7.25	3.97146		0.0964082
8	5.50904		0.521286
8.75	7.50071		0.351488
9.5	8.38016		-0.0168884
10.25	8.81151		-0.228256
11	9.83744		-0.234292
11.75	10.3121		-0.00820386
12.5	10.4984		0.410093
13.25	10.5706		0.314062
14	11.3167		0.370769
14.75	11.1843		0.847542
15.5	12.4918		1.06689
16.25	13.832		0.818384
17	14.6058		0.804374
17.75	15.7131		1.4294
18.5	17.84		3.11733
19.25	19.2837		5.78948
20	20.9527		8.67524
20.75	22.5855		8.87521
21.5	22.9678		8.66093
22.25	23.2288		9.70339
23	23.8295		13.5658
23.75	23.696		16.7499
24.5	23.69		18.6709
25.25	24.2724		19.0432
26	23.9327		18.6356
26.75	24.2966		19.3373
27.5	24.8971		21.6962
28.25	24.3452		24.8299
29	26.1822		26.9931
29.75	26.0852		27.315
30.5	26.9938		26.5358
31.25	28.3914		26.094
32	27.6596		25.3347
32.75	28.0588		24.2929
33.5	28.6212		23.6139
34.25	28.5184		24.5888
35	30.1971		27.3557
35	41.4837		30.4249
35	43.4118		31.8845
35	45.9191		31.9605
35	45.729		31.8386
35	42.4554		32.3032
35	39.5243		33.6507
35	36.7381		35.2351
35	34.2007		37.0769
35	33.2236		38.9061
35	32.6653		40.6412
35	32.9175		41.2119
35	33.3376		40.9178
35	34.3683		40.47
35	34.5838		40.8355
35	35.3907		42.0853
35	36.3808		43.797
35	35.7131		45.0059
35	36.3332		44.6257
35	35.9576		44.0913
35	35.6295		44.3339
35	35.4743		45.0689
35	35.6832		45.6491
35	35.8264		45.7008
35	35.8861		45.3817
35	35.8145		45.1794
35	35.7489		45.4685
35	35.6235		46.2355
35	36.0232		46.821
35	35.4086		47.0444
35	35.1577		46.3657
35	35.092		45.1335
35	34.6256		44.6081
35	34.3743		45.2058
35	35.0382		46.1405
35	35.2832		47.3078
35	34.512		47.8837
35	34.9067		46.6492
35	34.7094		45.4339
35	35.2055		44.5763
35	35.2354		43.4055
35	35.3668		42.1687
35	34.8708		40.8594
35	34.7393		39.9412
35	34.6795		38.7538
35	34.3743		37.9462
35	33.8712		38.4271
35	33.1456		40.7293
35	33.7753		42.5301
35	33.8053		43.9886
35	34.3204		45.4223
33.6	34.5838		46.4632
32.2	35.3728		46.1921
30.8	35.337		45.201
29.4	34.811		44.0786
28	34.2665		42.7238
26.6	33.3316		40.9474
25.2	31.4325		37.8011
23.8	29.636		34.9123
22.4	27.1209		32.0459
21	25.1275		29.4985
19.6	23.9509		25.6845
18.2	21.845		22.9619
16.8	21.0559		20.8093
15.4	19.2776		18.9645
14	17.4095		17.2823
12.6	17.3064		16.4821
11.2	15.8584		16.5798
9.8	15.4649		18.3729
8.4	13.5602		21.9665
7	9.08729		25.5437
5.6	5.67564		28.512
4.2	1.4218		32.0855
2.8	-0.488576		33.132
1.4	0.0961047		31.3916
0	0.119517		27.2088
0	1.03405		22.8581
0	1.56293		15.7187
0	1.84536		8.53721
0	1.16324		2.80054
0	0.746487		-1.54343
0	0.154638		-8.91977
0	-0.132063		-14.7459
0	-1.03707		-19.2099
0	-0.745452		-21.6387
0	-0.500257		-22.4606
0	-0.617043		-22.9353
0	-0.652069		-22.878
0	-1.42734		-22.1795
0	-0.967108		-20.6333
0	-1.13615		-17.4247
0	-1.59028		-12.7877
0	-1.71823		-7.13162
0	-1.503		-3.52077
0	-0.967108		-0.0335011
0	-0.657907		2.66987
0	-0.902962		4.08171
0	-0.757122		4.44753
0	-1.34584		4.26649
0	-1.47391		3.4558
-7.95808e-13	-0.972938		2.18877
-1.6	-0.768792		-0.626028
-3.2	-0.605367		-2.71389
-4.8	0.39475		-4.67788
-6.4	0.834486		-6.63749
-8	1.2925		-8.1379
-9.6	0.594016		-9.23572
-11.2	0.00247544		-9.77887
-12.8	-2.04364		-10.2573
-14.4	-6.07539		-10.1111
-16	-9.18679		-9.41525
-17.6	-13.0983		-7.78548
-19.2	-15.2302
-20.8	-16.6839
-22.4	-19.1364
-24	-20.9317
-25.6	-24.3502
